# Supplementary material for: 1-[(3RS,4RS)-1-Benzyl-4-methyl­piperi­din-3-yl]-1,6-dihydro­imidazo[4,5-d]pyrrolo­[2,3-b]pyridine hemihydrate
Source: Acta Crystallogr Sect E Struct Rep Online. 2012 Sep 29;68(Pt 10):o3052. doi: 10.1107/S1600536812039980 (PMC3470401; doi:10.1107/S1600536812039980)
Supplement: Supplementary file 1 [file e-68-o3052-sup1.cif]

##############################################################################
#                                                                            #
# This CIF contains the data in a paper accepted for publication in          #
# Acta Crystallographica Section E. It conforms to the requirements of       #
# Notes for Authors for Acta Crystallographica Section E, and has been       #
# peer reviewed under the auspices of the IUCr Commission on Journals.       #
#                                                                            #
# Full details of the Crystallographic Information File format               #
# are given in the paper "The Crystallographic Information File (CIF):       #
# a New Standard Archive File for Crystallography" by S. R. Hall, F. H.      #
# Allen and I. D. Brown [Acta Cryst. (1991), A47, 655-685].                  #
#                                                                            #
# The current version of the core CIF dictionary is obtainable from          #
# ftp://ftp.iucr.org/pub/cif_core.dic.                                       #
#                                                                            #
# Software is freely available for graphical display of the structure(s)     #
# in this CIF. For information consult the CIF software page                 #
# http://www.iucr.org/resources/cif/software.                                #
#                                                                            #
# This file may be used for bona fide research purposes within the           #
# scientific community so long as proper attribution is given to the journal # 
# article from which it was obtained.                                        #
#                                                                            #
##############################################################################
data_I
_audit_creation_method     SHELXL-97
_chemical_name_systematic
;
1-[(3<i>RS</i>,4<i>RS</i>)-1-Benzyl-4-methylpiperidin-3-yl]-
1,6-dihydroimidazo[4,5-<i>d</i>]pyrrolo[2,3-<i>b</i>]pyridine hemihydrate
;
_chemical_name_common     ?
_chemical_formula_moiety     'C21 H23 N5, 0.5(H2 O)'
_chemical_formula_sum     'C21 H24 N5 O0.5'
_chemical_formula_iupac     'C21 H23 N5, 0.5H2 O'
_chemical_formula_weight     354.45
_chemical_melting_point     ?
_symmetry_cell_setting     monoclinic
_symmetry_space_group_name_H-M     'C 2/c'
_symmetry_space_group_name_Hall     '-C 2yc'
loop_
    _symmetry_equiv_pos_as_xyz
    'x, y, z'
    '-x, y, -z+1/2'
    'x+1/2, y+1/2, z'
    '-x+1/2, y+1/2, -z+1/2'
    '-x, -y, -z'
    'x, -y, z-1/2'
    '-x+1/2, -y+1/2, -z'
    'x+1/2, -y+1/2, z-1/2'
_cell_length_a     17.3606(19)
_cell_length_b     10.0422(10)
_cell_length_c     22.995(2)
_cell_angle_alpha     90.00
_cell_angle_beta     100.965(3)
_cell_angle_gamma     90.00
_cell_volume     3935.8(7)
_cell_formula_units_Z     8
_cell_measurement_reflns_used     4892
_cell_measurement_theta_min     2.35
_cell_measurement_theta_max     26.70
_cell_measurement_temperature     173(2)
_exptl_crystal_description     block
_exptl_crystal_colour     colourless
_exptl_crystal_size_max     0.50
_exptl_crystal_size_mid     0.27
_exptl_crystal_size_min     0.20
_exptl_crystal_density_diffrn     1.196
_exptl_crystal_density_meas     ?
_exptl_crystal_density_method     'not measured'
_exptl_crystal_F_000     1512
_exptl_absorpt_coefficient_mu     0.075
_exptl_absorpt_correction_type     none
_exptl_special_details     ?
_diffrn_ambient_temperature     173(2)
_diffrn_radiation_type     MoK\a
_diffrn_radiation_wavelength     0.71073
_diffrn_radiation_monochromator     graphite
_diffrn_measurement_device_type     'Bruker APEXII'
_diffrn_measurement_device     '\k-geometry diffractometer'
_diffrn_measurement_method     'CCD scan'
_diffrn_detector_area_resol_mean     ?
_diffrn_reflns_number     22115
_diffrn_reflns_av_R_equivalents     0.0399
_diffrn_reflns_av_sigmaI/netI     0.0304
_diffrn_reflns_theta_min     1.80
_diffrn_reflns_theta_max     27.72
_diffrn_reflns_theta_full     27.72
_diffrn_measured_fraction_theta_max     0.990
_diffrn_measured_fraction_theta_full     0.990
_diffrn_reflns_limit_h_min     -21
_diffrn_reflns_limit_h_max     22
_diffrn_reflns_limit_k_min     -13
_diffrn_reflns_limit_k_max     12
_diffrn_reflns_limit_l_min     -30
_diffrn_reflns_limit_l_max     30
_diffrn_standards_number     ?
_diffrn_standards_interval_count     ?
_diffrn_standards_interval_time     ?
_diffrn_standards_decay_%     ?
_refine_special_details
;
Refinement of <i>F</i>^2^ against ALL reflections. The weighted <i>R</i>-factor
<i>wR</i> and goodness of fit <i>S</i> are based on <i>F</i>^2^, conventional
<i>R</i>-factors <i>R</i> are based on <i>F</i>, with <i>F</i> set to zero for
negative <i>F</i>^2^. The threshold expression of <i>F</i>^2^ >
\s(<i>F</i>^2^) is used only for calculating <i>R</i>-factors(gt) <i>etc</i>.
and is not relevant to the choice of reflections for refinement.
<i>R</i>-factors based on <i>F</i>^2^ are statistically about twice as large
as those based on <i>F</i>, and <i>R</i>- factors based on ALL data will be
even larger.
;
_reflns_number_total     4571
_reflns_number_gt     3504
_reflns_threshold_expression     I>2\s(I)
_refine_ls_structure_factor_coef     Fsqd
_refine_ls_matrix_type     full
_refine_ls_R_factor_all     0.0649
_refine_ls_R_factor_gt     0.0448
_refine_ls_wR_factor_ref     0.1088
_refine_ls_wR_factor_obs     0.0995
_refine_ls_goodness_of_fit_ref     1.029
_refine_ls_restrained_S_all     1.029
_refine_ls_number_reflns     4571
_refine_ls_number_parameters     240
_refine_ls_number_restraints     0
_refine_ls_hydrogen_treatment     constr
_refine_ls_weighting_scheme     calc
_refine_ls_weighting_details
         'calc w=1/[\s^2^(Fo^2^)+(0.0401P)^2^+2.9543P] where P=(Fo^2^+2Fc^2^)/3'
_atom_sites_solution_hydrogens     geom
_atom_sites_solution_primary     direct
_atom_sites_solution_secondary     difmap
_refine_ls_shift/su_max     0.000
_refine_ls_shift/su_mean     0.000
_refine_diff_density_max     0.367
_refine_diff_density_min     -0.299
_refine_ls_extinction_method     none
_refine_ls_extinction_coef     ?
loop_
    _atom_type_symbol
    _atom_type_description
    _atom_type_scat_dispersion_real
    _atom_type_scat_dispersion_imag
    _atom_type_scat_source
    'C' 'C' 0.0033 0.0016
                         'International Tables Vol C Tables 4.2.6.8 and 6.1.1.4'
    'H' 'H' 0.0000 0.0000
                         'International Tables Vol C Tables 4.2.6.8 and 6.1.1.4'
    'N' 'N' 0.0061 0.0033
                         'International Tables Vol C Tables 4.2.6.8 and 6.1.1.4'
    'O' 'O' 0.0106 0.0060
                         'International Tables Vol C Tables 4.2.6.8 and 6.1.1.4'
_computing_data_collection     'APEX2 (Bruker, 2006)'
_computing_cell_refinement     'APEX2 (Bruker, 2006)'
_computing_data_reduction     'APEX2 (Bruker, 2006)'
_computing_structure_solution     'SIR97 (Altomare <i>et al.</i>, 1999)'
_computing_structure_refinement     'SHELXL97 (Sheldrick, 2008)'
_computing_molecular_graphics     'PLATON (Spek, 2009)'
_computing_publication_material     'PLATON (Spek, 2009)'
loop_
    _atom_site_type_symbol
    _atom_site_label
    _atom_site_fract_x
    _atom_site_fract_y
    _atom_site_fract_z
    _atom_site_U_iso_or_equiv
    _atom_site_adp_type
    _atom_site_calc_flag
    _atom_site_refinement_flags
    _atom_site_occupancy
    _atom_site_symmetry_multiplicity
    _atom_site_disorder_assembly
    _atom_site_disorder_group
    N N1 0.23581(6) 0.09700(11) 0.24008(5) 0.0258(3) Uani d . 1 1 . .
    C C2 0.30258(8) 0.02507(14) 0.26224(7) 0.0293(3) Uani d . 1 1 . .
    H H2 0.3148 -0.0059 0.3020 0.035 Uiso calc R 1 1 . .
    N N3 0.34774(7) 0.00328(13) 0.22344(5) 0.0310(3) Uani d . 1 1 . .
    C C4 0.30842(8) 0.06430(14) 0.17183(6) 0.0288(3) Uani d . 1 1 . .
    C C5 0.33093(9) 0.07650(15) 0.11641(7) 0.0338(3) Uani d . 1 1 . .
    H H5 0.3783 0.0356 0.1108 0.041 Uiso calc R 1 1 . .
    N N6 0.28808(8) 0.14347(13) 0.07164(6) 0.0362(3) Uani d . 1 1 . .
    C C7 0.22083(9) 0.19640(14) 0.08238(7) 0.0319(3) Uani d . 1 1 . .
    N N8 0.16809(8) 0.26560(13) 0.04086(6) 0.0373(3) Uani d . 1 1 . .
    H H8 0.1745 0.2858 0.0004 0.056 Uiso d R 1 1 . .
    C C9 0.10645(10) 0.30373(15) 0.06626(7) 0.0375(4) Uani d . 1 1 . .
    H H9 0.0625 0.3533 0.0466 0.045 Uiso calc R 1 1 . .
    C C10 0.11658(9) 0.26095(15) 0.12371(7) 0.0328(3) Uani d . 1 1 . .
    H H10 0.0820 0.2746 0.1506 0.039 Uiso calc R 1 1 . .
    C C11 0.18991(8) 0.19139(14) 0.13518(6) 0.0285(3) Uani d . 1 1 . .
    C C12 0.23855(8) 0.12243(13) 0.18146(6) 0.0261(3) Uani d . 1 1 . .
    C C13 0.17177(8) 0.13850(14) 0.27023(6) 0.0257(3) Uani d . 1 1 . .
    H H13 0.1425 0.2113 0.2458 0.031 Uiso calc R 1 1 . .
    C C14 0.11248(8) 0.02574(14) 0.27341(6) 0.0284(3) Uani d . 1 1 . .
    H H14 0.0641 0.0683 0.2826 0.034 Uiso calc R 1 1 . .
    C C15 0.14310(8) -0.06998(14) 0.32409(7) 0.0323(3) Uani d . 1 1 . .
    H H15A 0.1007 -0.1323 0.3291 0.039 Uiso calc R 1 1 . .
    H H15B 0.1867 -0.1230 0.3139 0.039 Uiso calc R 1 1 . .
    C C16 0.17175(8) 0.00276(15) 0.38202(7) 0.0320(3) Uani d . 1 1 . .
    H H16A 0.1278 0.0524 0.3936 0.038 Uiso calc R 1 1 . .
    H H16B 0.1915 -0.0623 0.4137 0.038 Uiso calc R 1 1 . .
    N N17 0.23465(7) 0.09550(12) 0.37510(5) 0.0275(3) Uani d . 1 1 . .
    C C18 0.20358(8) 0.19706(14) 0.33118(6) 0.0273(3) Uani d . 1 1 . .
    H H18A 0.2457 0.2614 0.3279 0.033 Uiso calc R 1 1 . .
    H H18B 0.1610 0.2463 0.3450 0.033 Uiso calc R 1 1 . .
    C C19 0.08819(9) -0.04706(17) 0.21443(7) 0.0379(4) Uani d . 1 1 . .
    H H19A 0.0685 0.0175 0.1832 0.057 Uiso calc R 1 1 . .
    H H19B 0.0468 -0.1116 0.2176 0.057 Uiso calc R 1 1 . .
    H H19C 0.1337 -0.0938 0.2047 0.057 Uiso calc R 1 1 . .
    C C20 0.26827(9) 0.15779(16) 0.43189(6) 0.0331(3) Uani d . 1 1 . .
    H H20A 0.2786 0.0881 0.4629 0.040 Uiso calc R 1 1 . .
    H H20B 0.2296 0.2207 0.4429 0.040 Uiso calc R 1 1 . .
    C C21 0.34369(8) 0.23169(14) 0.43017(6) 0.0278(3) Uani d . 1 1 . .
    C C22 0.35253(9) 0.36471(15) 0.44601(6) 0.0312(3) Uani d . 1 1 . .
    H H22 0.3098 0.4116 0.4567 0.037 Uiso calc R 1 1 . .
    C C23 0.42287(9) 0.43037(16) 0.44643(7) 0.0373(4) Uani d . 1 1 . .
    H H23 0.4283 0.5213 0.4578 0.045 Uiso calc R 1 1 . .
    C C24 0.48489(9) 0.36375(18) 0.43038(7) 0.0412(4) Uani d . 1 1 . .
    H H24 0.5333 0.4084 0.4312 0.049 Uiso calc R 1 1 . .
    C C25 0.47669(10) 0.23215(19) 0.41312(8) 0.0445(4) Uani d . 1 1 . .
    H H25 0.5191 0.1866 0.4013 0.053 Uiso calc R 1 1 . .
    C C26 0.40644(9) 0.16630(16) 0.41310(7) 0.0381(4) Uani d . 1 1 . .
    H H26 0.4011 0.0756 0.4013 0.046 Uiso calc R 1 1 . .
    O O1W 0.5000 -0.1491(2) 0.2500 0.0825(8) Uani d S 1 2 . .
    H H1W 0.4569 -0.0982 0.2336 0.124 Uiso d R 1 1 . .
loop_
    _atom_site_aniso_label
    _atom_site_aniso_U_11
    _atom_site_aniso_U_22
    _atom_site_aniso_U_33
    _atom_site_aniso_U_12
    _atom_site_aniso_U_13
    _atom_site_aniso_U_23
    N1 0.0244(6) 0.0261(6) 0.0264(6)  0.0000(5) 0.0040(5) -0.0001(5)
    C2 0.0261(7) 0.0294(7) 0.0314(7) 0.0011(6) 0.0028(6)  0.0000(6)
    N3 0.0260(6) 0.0326(7) 0.0344(7) -0.0007(5) 0.0059(5) -0.0011(5)
    C4 0.0275(7) 0.0262(7) 0.0330(8) -0.0046(6) 0.0066(6) -0.0010(6)
    C5 0.0321(8) 0.0326(8) 0.0389(8) -0.0052(6) 0.0122(6) -0.0010(7)
    N6 0.0409(7) 0.0353(7) 0.0346(7) -0.0064(6) 0.0126(6) 0.0017(6)
    C7 0.0394(8) 0.0260(7) 0.0304(8) -0.0073(6) 0.0068(6) 0.0007(6)
    N8 0.0489(8) 0.0342(7) 0.0283(7) -0.0014(6) 0.0063(6) 0.0048(6)
    C9 0.0451(9) 0.0298(8) 0.0353(8) 0.0034(7) 0.0020(7) 0.0020(7)
    C10 0.0387(8) 0.0282(7) 0.0304(8) 0.0016(6) 0.0040(6) -0.0004(6)
    C11 0.0330(7) 0.0233(7) 0.0288(7) -0.0052(6) 0.0046(6) -0.0014(6)
    C12 0.0290(7) 0.0220(6) 0.0274(7) -0.0062(5) 0.0056(5) -0.0018(6)
    C13 0.0252(7) 0.0242(7) 0.0274(7) 0.0035(5) 0.0042(5) -0.0005(6)
    C14 0.0215(7) 0.0316(7) 0.0320(8) 0.0001(5) 0.0048(6) -0.0044(6)
    C15 0.0279(7) 0.0256(7) 0.0424(9) -0.0045(6) 0.0044(6) 0.0001(6)
    C16 0.0308(7) 0.0300(7) 0.0346(8) -0.0056(6) 0.0048(6) 0.0059(6)
    N17 0.0298(6) 0.0267(6) 0.0251(6) -0.0058(5) 0.0027(5) 0.0018(5)
    C18 0.0308(7) 0.0233(7) 0.0281(7) -0.0009(6) 0.0060(6) -0.0008(6)
    C19 0.0304(8) 0.0443(9) 0.0393(9) -0.0065(7) 0.0069(6) -0.0123(7)
    C20 0.0352(8) 0.0391(8) 0.0251(7) -0.0084(6) 0.0062(6) 0.0003(6)
    C21 0.0301(7) 0.0305(7) 0.0214(7) -0.0027(6) 0.0013(5) 0.0016(6)
    C22 0.0343(8) 0.0326(8) 0.0262(7)  0.0000(6) 0.0045(6) -0.0008(6)
    C23 0.0451(9) 0.0312(8) 0.0327(8) -0.0095(7) 0.0003(7) 0.0007(7)
    C24 0.0325(8) 0.0513(10) 0.0379(9) -0.0133(7) 0.0018(7) 0.0072(8)
    C25 0.0306(8) 0.0537(11) 0.0496(10) 0.0062(7) 0.0087(7) 0.0011(8)
    C26 0.0371(8) 0.0315(8) 0.0447(9) 0.0015(6) 0.0052(7) -0.0030(7)
    O1W 0.0391(11) 0.0429(11) 0.158(2) 0.000 0.0001(12) 0.000
_geom_special_details
;
All e.s.d.'s (except the e.s.d. in the dihedral angle between two l.s. planes)
are estimated using the full covariance matrix. The cell e.s.d.'s are taken
into account individually in the estimation of e.s.d.'s in distances, angles
and torsion angles; correlations between e.s.d.'s in cell parameters are only
used when they are defined by crystal symmetry. An approximate (isotropic)
treatment of cell e.s.d.'s is used for estimating e.s.d.'s involving l.s.
planes.
;
loop_
    _geom_bond_atom_site_label_1
    _geom_bond_atom_site_label_2
    _geom_bond_site_symmetry_2
    _geom_bond_distance
    _geom_bond_publ_flag
    N1 C2 . 1.3786(18) ?
    N1 C12 . 1.3815(18) ?
    N1 C13 . 1.4777(17) ?
    C2 N3 . 1.3132(18) ?
    C2 H2 . 0.9500 ?
    N3 C4 . 1.3936(19) ?
    C4 C12 . 1.401(2) ?
    C4 C5 . 1.407(2) ?
    C5 N6 . 1.332(2) ?
    C5 H5 . 0.9500 ?
    N6 C7 . 1.348(2) ?
    C7 N8 . 1.378(2) ?
    C7 C11 . 1.419(2) ?
    N8 C9 . 1.368(2) ?
    N8 H8 . 0.9793 ?
    C9 C10 . 1.368(2) ?
    C9 H9 . 0.9500 ?
    C10 C11 . 1.432(2) ?
    C10 H10 . 0.9500 ?
    C11 C12 . 1.408(2) ?
    C13 C18 . 1.5234(19) ?
    C13 C14 . 1.5414(19) ?
    C13 H13 . 1.0000 ?
    C14 C15 . 1.526(2) ?
    C14 C19 . 1.528(2) ?
    C14 H14 . 1.0000 ?
    C15 C16 . 1.518(2) ?
    C15 H15A . 0.9900 ?
    C15 H15B . 0.9900 ?
    C16 N17 . 1.4667(17) ?
    C16 H16A . 0.9900 ?
    C16 H16B . 0.9900 ?
    N17 C18 . 1.4642(18) ?
    N17 C20 . 1.4654(18) ?
    C18 H18A . 0.9900 ?
    C18 H18B . 0.9900 ?
    C19 H19A . 0.9800 ?
    C19 H19B . 0.9800 ?
    C19 H19C . 0.9800 ?
    C20 C21 . 1.512(2) ?
    C20 H20A . 0.9900 ?
    C20 H20B . 0.9900 ?
    C21 C22 . 1.385(2) ?
    C21 C26 . 1.391(2) ?
    C22 C23 . 1.386(2) ?
    C22 H22 . 0.9500 ?
    C23 C24 . 1.376(2) ?
    C23 H23 . 0.9500 ?
    C24 C25 . 1.379(3) ?
    C24 H24 . 0.9500 ?
    C25 C26 . 1.387(2) ?
    C25 H25 . 0.9500 ?
    C26 H26 . 0.9500 ?
    O1W H1W . 0.9253 ?
loop_
    _geom_angle_atom_site_label_1
    _geom_angle_atom_site_label_2
    _geom_angle_atom_site_label_3
    _geom_angle_site_symmetry_1
    _geom_angle_site_symmetry_3
    _geom_angle
    _geom_angle_publ_flag
    C2 N1 C12 . . 105.96(11) ?
    C2 N1 C13 . . 128.98(12) ?
    C12 N1 C13 . . 125.05(11) ?
    N3 C2 N1 . . 113.88(13) ?
    N3 C2 H2 . . 123.1 ?
    N1 C2 H2 . . 123.1 ?
    C2 N3 C4 . . 104.26(12) ?
    N3 C4 C12 . . 110.30(12) ?
    N3 C4 C5 . . 129.35(13) ?
    C12 C4 C5 . . 120.31(13) ?
    N6 C5 C4 . . 122.23(14) ?
    N6 C5 H5 . . 118.9 ?
    C4 C5 H5 . . 118.9 ?
    C5 N6 C7 . . 115.68(13) ?
    N6 C7 N8 . . 123.80(13) ?
    N6 C7 C11 . . 128.67(14) ?
    N8 C7 C11 . . 107.52(13) ?
    C9 N8 C7 . . 108.42(13) ?
    C9 N8 H8 . . 126.0 ?
    C7 N8 H8 . . 125.6 ?
    N8 C9 C10 . . 110.92(14) ?
    N8 C9 H9 . . 124.5 ?
    C10 C9 H9 . . 124.5 ?
    C9 C10 C11 . . 106.11(14) ?
    C9 C10 H10 . . 126.9 ?
    C11 C10 H10 . . 126.9 ?
    C12 C11 C7 . . 113.22(13) ?
    C12 C11 C10 . . 139.75(14) ?
    C7 C11 C10 . . 107.03(13) ?
    N1 C12 C4 . . 105.59(12) ?
    N1 C12 C11 . . 134.53(13) ?
    C4 C12 C11 . . 119.86(13) ?
    N1 C13 C18 . . 111.55(11) ?
    N1 C13 C14 . . 112.57(11) ?
    C18 C13 C14 . . 111.61(11) ?
    N1 C13 H13 . . 106.9 ?
    C18 C13 H13 . . 106.9 ?
    C14 C13 H13 . . 106.9 ?
    C15 C14 C19 . . 111.95(12) ?
    C15 C14 C13 . . 111.12(11) ?
    C19 C14 C13 . . 112.55(12) ?
    C15 C14 H14 . . 106.9 ?
    C19 C14 H14 . . 106.9 ?
    C13 C14 H14 . . 106.9 ?
    C16 C15 C14 . . 112.05(12) ?
    C16 C15 H15A . . 109.2 ?
    C14 C15 H15A . . 109.2 ?
    C16 C15 H15B . . 109.2 ?
    C14 C15 H15B . . 109.2 ?
    H15A C15 H15B . . 107.9 ?
    N17 C16 C15 . . 109.69(12) ?
    N17 C16 H16A . . 109.7 ?
    C15 C16 H16A . . 109.7 ?
    N17 C16 H16B . . 109.7 ?
    C15 C16 H16B . . 109.7 ?
    H16A C16 H16B . . 108.2 ?
    C18 N17 C20 . . 110.45(11) ?
    C18 N17 C16 . . 109.44(11) ?
    C20 N17 C16 . . 110.67(11) ?
    N17 C18 C13 . . 112.78(11) ?
    N17 C18 H18A . . 109.0 ?
    C13 C18 H18A . . 109.0 ?
    N17 C18 H18B . . 109.0 ?
    C13 C18 H18B . . 109.0 ?
    H18A C18 H18B . . 107.8 ?
    C14 C19 H19A . . 109.5 ?
    C14 C19 H19B . . 109.5 ?
    H19A C19 H19B . . 109.5 ?
    C14 C19 H19C . . 109.5 ?
    H19A C19 H19C . . 109.5 ?
    H19B C19 H19C . . 109.5 ?
    N17 C20 C21 . . 112.72(11) ?
    N17 C20 H20A . . 109.0 ?
    C21 C20 H20A . . 109.0 ?
    N17 C20 H20B . . 109.0 ?
    C21 C20 H20B . . 109.0 ?
    H20A C20 H20B . . 107.8 ?
    C22 C21 C26 . . 118.41(14) ?
    C22 C21 C20 . . 121.30(13) ?
    C26 C21 C20 . . 120.28(13) ?
    C21 C22 C23 . . 120.92(14) ?
    C21 C22 H22 . . 119.5 ?
    C23 C22 H22 . . 119.5 ?
    C24 C23 C22 . . 120.00(15) ?
    C24 C23 H23 . . 120.0 ?
    C22 C23 H23 . . 120.0 ?
    C23 C24 C25 . . 119.98(15) ?
    C23 C24 H24 . . 120.0 ?
    C25 C24 H24 . . 120.0 ?
    C24 C25 C26 . . 119.96(16) ?
    C24 C25 H25 . . 120.0 ?
    C26 C25 H25 . . 120.0 ?
    C25 C26 C21 . . 120.70(15) ?
    C25 C26 H26 . . 119.6 ?
    C21 C26 H26 . . 119.6 ?
loop_
    _geom_torsion_atom_site_label_1
    _geom_torsion_atom_site_label_2
    _geom_torsion_atom_site_label_3
    _geom_torsion_atom_site_label_4
    _geom_torsion_site_symmetry_1
    _geom_torsion_site_symmetry_2
    _geom_torsion_site_symmetry_3
    _geom_torsion_site_symmetry_4
    _geom_torsion
    _geom_torsion_publ_flag
    C12 N1 C2 N3 . . . . 0.50(16) ?
    C13 N1 C2 N3 . . . . 179.23(12) ?
    N1 C2 N3 C4 . . . . -0.21(16) ?
    C2 N3 C4 C12 . . . . -0.15(15) ?
    C2 N3 C4 C5 . . . . 177.61(15) ?
    N3 C4 C5 N6 . . . . -176.99(14) ?
    C12 C4 C5 N6 . . . . 0.6(2) ?
    C4 C5 N6 C7 . . . . -1.4(2) ?
    C5 N6 C7 N8 . . . . -178.11(14) ?
    C5 N6 C7 C11 . . . . 0.6(2) ?
    N6 C7 N8 C9 . . . . 179.33(14) ?
    C11 C7 N8 C9 . . . . 0.35(16) ?
    C7 N8 C9 C10 . . . . -0.34(18) ?
    N8 C9 C10 C11 . . . . 0.18(18) ?
    N6 C7 C11 C12 . . . . 0.9(2) ?
    N8 C7 C11 C12 . . . . 179.84(12) ?
    N6 C7 C11 C10 . . . . -179.16(14) ?
    N8 C7 C11 C10 . . . . -0.24(16) ?
    C9 C10 C11 C12 . . . . 179.93(17) ?
    C9 C10 C11 C7 . . . . 0.04(16) ?
    C2 N1 C12 C4 . . . . -0.54(14) ?
    C13 N1 C12 C4 . . . . -179.34(12) ?
    C2 N1 C12 C11 . . . . -178.93(15) ?
    C13 N1 C12 C11 . . . . 2.3(2) ?
    N3 C4 C12 N1 . . . . 0.44(15) ?
    C5 C4 C12 N1 . . . . -177.55(12) ?
    N3 C4 C12 C11 . . . . 179.12(12) ?
    C5 C4 C12 C11 . . . . 1.1(2) ?
    C7 C11 C12 N1 . . . . 176.48(14) ?
    C10 C11 C12 N1 . . . . -3.4(3) ?
    C7 C11 C12 C4 . . . . -1.73(18) ?
    C10 C11 C12 C4 . . . . 178.39(16) ?
    C2 N1 C13 C18 . . . . 46.14(18) ?
    C12 N1 C13 C18 . . . . -135.35(13) ?
    C2 N1 C13 C14 . . . . -80.23(17) ?
    C12 N1 C13 C14 . . . . 98.28(15) ?
    N1 C13 C14 C15 . . . . 80.55(14) ?
    C18 C13 C14 C15 . . . . -45.79(15) ?
    N1 C13 C14 C19 . . . . -45.91(16) ?
    C18 C13 C14 C19 . . . . -172.24(12) ?
    C19 C14 C15 C16 . . . . 176.63(12) ?
    C13 C14 C15 C16 . . . . 49.84(15) ?
    C14 C15 C16 N17 . . . . -58.88(15) ?
    C15 C16 N17 C18 . . . . 63.33(15) ?
    C15 C16 N17 C20 . . . . -174.72(12) ?
    C20 N17 C18 C13 . . . . 176.90(11) ?
    C16 N17 C18 C13 . . . . -61.02(14) ?
    N1 C13 C18 N17 . . . . -74.69(14) ?
    C14 C13 C18 N17 . . . . 52.20(15) ?
    C18 N17 C20 C21 . . . . -70.56(15) ?
    C16 N17 C20 C21 . . . . 168.08(12) ?
    N17 C20 C21 C22 . . . . 124.87(14) ?
    N17 C20 C21 C26 . . . . -55.85(18) ?
    C26 C21 C22 C23 . . . . -1.7(2) ?
    C20 C21 C22 C23 . . . . 177.56(13) ?
    C21 C22 C23 C24 . . . . 0.7(2) ?
    C22 C23 C24 C25 . . . . 0.9(2) ?
    C23 C24 C25 C26 . . . . -1.3(3) ?
    C24 C25 C26 C21 . . . . 0.2(3) ?
    C22 C21 C26 C25 . . . . 1.3(2) ?
    C20 C21 C26 C25 . . . . -178.01(14) ?
loop_
    _geom_hbond_atom_site_label_D
    _geom_hbond_atom_site_label_H
    _geom_hbond_atom_site_label_A
    _geom_hbond_site_symmetry_A
    _geom_hbond_distance_DH
    _geom_hbond_distance_HA
    _geom_hbond_distance_DA
    _geom_hbond_angle_DHA
    N8 H8 N6 7 0.98 2.02 2.9757(18) 165
    O1W H1W N3 . 0.93 2.13 3.0148(16) 161
_iucr_refine_instructions_details
;
TITL pf046 in C2/c
CELL 0.71073  17.3606   10.0422   22.9952   90.0000  100.9645   90.0000
ZERR    8.00   0.0019    0.0010    0.0022    0.0000    0.0030    0.0000
REM Gitterkonstanten aus 4892 Reflexen mit 2.35-26.70 Grad V= 3936(1)
REM farbloser Block
LATT 7
SYMM -X, Y, 0.5-Z
SFAC C  H  N  O
UNIT 168  192  40  4
L.S. 4
FMAP 2
PLAN -20 .5 -.5
SIZE 0.2 0.27 0.5
EQIV $1 -x+1/2, -y+1/2, -z
HTAB N8 N6_$1
HTAB O1W N3
CONF
BOND $H
ACTA
TEMP -100
WGHT    0.040100    2.954300
FVAR       0.25019
N1    3    0.235810    0.097004    0.240080    11.00000    0.02444    0.02612 =
         0.02643   -0.00009    0.00398   -0.00001
     0.00006 0.00011 0.00005 0.00058 0.00058 0.00060 0.00048 0.00045 0.00046
C2    1    0.302579    0.025071    0.262242    11.00000    0.02615    0.02936 =
         0.03136   -0.00002    0.00278    0.00112
     0.00008 0.00014 0.00007 0.00068 0.00073 0.00075 0.00061 0.00056 0.00057
AFIX  43
H2    2    0.314809   -0.005913    0.301965    11.00000   -1.20000
     0.00000 0.00000 0.00000 0.00000
AFIX   0
N3    3    0.347737    0.003278    0.223444    11.00000    0.02598    0.03263 =
         0.03441   -0.00112    0.00587   -0.00067
     0.00007 0.00013 0.00005 0.00060 0.00065 0.00068 0.00054 0.00049 0.00050
C4    1    0.308420    0.064300    0.171826    11.00000    0.02751    0.02616 =
         0.03300   -0.00101    0.00659   -0.00456
     0.00008 0.00014 0.00006 0.00069 0.00070 0.00077 0.00059 0.00058 0.00057
C5    1    0.330927    0.076499    0.116414    11.00000    0.03210    0.03259 =
         0.03886   -0.00099    0.01220   -0.00518
     0.00009 0.00015 0.00007 0.00076 0.00077 0.00084 0.00066 0.00064 0.00063
AFIX  43
H5    2    0.378287    0.035585    0.110751    11.00000   -1.20000
     0.00000 0.00000 0.00000 0.00000
AFIX   0
N6    3    0.288078    0.143466    0.071637    11.00000    0.04091    0.03531 =
         0.03458    0.00165    0.01263   -0.00638
     0.00008 0.00013 0.00006 0.00073 0.00070 0.00070 0.00058 0.00057 0.00058
C7    1    0.220825    0.196400    0.082381    11.00000    0.03944    0.02602 =
         0.03044    0.00073    0.00684   -0.00726
     0.00009 0.00014 0.00007 0.00082 0.00071 0.00076 0.00060 0.00063 0.00061
N8    3    0.168088    0.265597    0.040865    11.00000    0.04885    0.03421 =
         0.02829    0.00479    0.00629   -0.00142
     0.00008 0.00013 0.00006 0.00079 0.00070 0.00065 0.00056 0.00057 0.00060
AFIX   3
H8    2    0.174493    0.285804    0.000394    11.00000   -1.50000
     0.00000 0.00000 0.00000 0.00000
AFIX   0
C9    1    0.106454    0.303729    0.066260    11.00000    0.04511    0.02981 =
         0.03528    0.00198    0.00199    0.00339
     0.00010 0.00015 0.00007 0.00090 0.00078 0.00083 0.00066 0.00068 0.00068
AFIX  43
H9    2    0.062498    0.353282    0.046643    11.00000   -1.20000
     0.00000 0.00000 0.00000 0.00000
AFIX   0
C10   1    0.116578    0.260950    0.123707    11.00000    0.03866    0.02817 =
         0.03042   -0.00036    0.00400    0.00160
     0.00009 0.00015 0.00007 0.00081 0.00074 0.00076 0.00062 0.00062 0.00062
AFIX  43
H10   2    0.081955    0.274629    0.150555    11.00000   -1.20000
     0.00000 0.00000 0.00000 0.00000
AFIX   0
C11   1    0.189914    0.191391    0.135177    11.00000    0.03301    0.02329 =
         0.02878   -0.00139    0.00459   -0.00515
     0.00008 0.00014 0.00006 0.00074 0.00067 0.00072 0.00057 0.00058 0.00057
C12   1    0.238547    0.122428    0.181464    11.00000    0.02896    0.02204 =
         0.02735   -0.00180    0.00564   -0.00617
     0.00008 0.00013 0.00006 0.00069 0.00065 0.00070 0.00055 0.00055 0.00054
C13   1    0.171775    0.138505    0.270231    11.00000    0.02523    0.02418 =
         0.02745   -0.00048    0.00424    0.00352
     0.00008 0.00014 0.00006 0.00067 0.00066 0.00070 0.00056 0.00054 0.00053
AFIX  13
H13   2    0.142467    0.211323    0.245824    11.00000   -1.20000
     0.00000 0.00000 0.00000 0.00000
AFIX   0
C14   1    0.112481    0.025738    0.273413    11.00000    0.02153    0.03162 =
         0.03204   -0.00440    0.00483    0.00006
     0.00008 0.00014 0.00006 0.00066 0.00074 0.00076 0.00061 0.00055 0.00055
AFIX  13
H14   2    0.064120    0.068265    0.282638    11.00000   -1.20000
     0.00000 0.00000 0.00000 0.00000
AFIX   0
C15   1    0.143098   -0.069984    0.324093    11.00000    0.02787    0.02565 =
         0.04242    0.00014    0.00441   -0.00451
     0.00008 0.00014 0.00007 0.00071 0.00071 0.00086 0.00064 0.00061 0.00057
AFIX  23
H15A  2    0.100684   -0.132344    0.329122    11.00000   -1.20000
     0.00000 0.00000 0.00000 0.00000
H15B  2    0.186744   -0.122991    0.313894    11.00000   -1.20000
     0.00000 0.00000 0.00000 0.00000
AFIX   0
C16   1    0.171750    0.002756    0.382017    11.00000    0.03079    0.02997 =
         0.03462    0.00591    0.00476   -0.00564
     0.00008 0.00015 0.00007 0.00074 0.00074 0.00080 0.00063 0.00060 0.00061
AFIX  23
H16A  2    0.127759    0.052414    0.393592    11.00000   -1.20000
     0.00000 0.00000 0.00000 0.00000
H16B  2    0.191541   -0.062332    0.413676    11.00000   -1.20000
     0.00000 0.00000 0.00000 0.00000
AFIX   0
N17   3    0.234651    0.095505    0.375101    11.00000    0.02980    0.02668 =
         0.02509    0.00181    0.00268   -0.00580
     0.00007 0.00012 0.00005 0.00060 0.00060 0.00059 0.00048 0.00047 0.00048
C18   1    0.203575    0.197061    0.331184    11.00000    0.03081    0.02330 =
         0.02805   -0.00075    0.00602   -0.00091
     0.00008 0.00014 0.00006 0.00072 0.00067 0.00072 0.00056 0.00056 0.00056
AFIX  23
H18A  2    0.245747    0.261412    0.327924    11.00000   -1.20000
     0.00000 0.00000 0.00000 0.00000
H18B  2    0.161035    0.246305    0.344998    11.00000   -1.20000
     0.00000 0.00000 0.00000 0.00000
AFIX   0
C19   1    0.088186   -0.047057    0.214427    11.00000    0.03037    0.04427 =
         0.03926   -0.01233    0.00691   -0.00652
     0.00009 0.00017 0.00007 0.00076 0.00091 0.00087 0.00073 0.00065 0.00067
AFIX  33
H19A  2    0.068494    0.017515    0.183174    11.00000   -1.50000
     0.00000 0.00000 0.00000 0.00000
H19B  2    0.046829   -0.111588    0.217569    11.00000   -1.50000
     0.00000 0.00000 0.00000 0.00000
H19C  2    0.133653   -0.093790    0.204704    11.00000   -1.50000
     0.00000 0.00000 0.00000 0.00000
AFIX   0
C20   1    0.268273    0.157787    0.431892    11.00000    0.03523    0.03912 =
         0.02507    0.00028    0.00619   -0.00844
     0.00009 0.00016 0.00006 0.00079 0.00083 0.00072 0.00063 0.00059 0.00065
AFIX  23
H20A  2    0.278608    0.088119    0.462858    11.00000   -1.20000
     0.00000 0.00000 0.00000 0.00000
H20B  2    0.229583    0.220744    0.442928    11.00000   -1.20000
     0.00000 0.00000 0.00000 0.00000
AFIX   0
C21   1    0.343692    0.231694    0.430167    11.00000    0.03012    0.03054 =
         0.02140    0.00162    0.00126   -0.00273
     0.00008 0.00014 0.00006 0.00071 0.00073 0.00066 0.00057 0.00053 0.00058
C22   1    0.352533    0.364709    0.446008    11.00000    0.03435    0.03256 =
         0.02625   -0.00076    0.00452   -0.00004
     0.00009 0.00015 0.00006 0.00077 0.00077 0.00072 0.00060 0.00058 0.00062
AFIX  43
H22   2    0.309794    0.411579    0.456733    11.00000   -1.20000
     0.00000 0.00000 0.00000 0.00000
AFIX   0
C23   1    0.422871    0.430365    0.446427    11.00000    0.04509    0.03116 =
         0.03270    0.00065    0.00029   -0.00954
     0.00009 0.00016 0.00007 0.00090 0.00078 0.00081 0.00065 0.00066 0.00068
AFIX  43
H23   2    0.428268    0.521344    0.457793    11.00000   -1.20000
     0.00000 0.00000 0.00000 0.00000
AFIX   0
C24   1    0.484885    0.363754    0.430376    11.00000    0.03250    0.05132 =
         0.03789    0.00724    0.00182   -0.01328
     0.00009 0.00018 0.00007 0.00081 0.00102 0.00087 0.00077 0.00066 0.00073
AFIX  43
H24   2    0.533323    0.408394    0.431179    11.00000   -1.20000
     0.00000 0.00000 0.00000 0.00000
AFIX   0
C25   1    0.476693    0.232152    0.413123    11.00000    0.03058    0.05373 =
         0.04958    0.00106    0.00871    0.00621
     0.00010 0.00019 0.00008 0.00081 0.00107 0.00101 0.00084 0.00071 0.00075
AFIX  43
H25   2    0.519132    0.186641    0.401264    11.00000   -1.20000
     0.00000 0.00000 0.00000 0.00000
AFIX   0
C26   1    0.406443    0.166305    0.413099    11.00000    0.03711    0.03147 =
         0.04472   -0.00295    0.00517    0.00146
     0.00009 0.00016 0.00007 0.00084 0.00080 0.00092 0.00070 0.00069 0.00065
AFIX  43
H26   2    0.401138    0.075588    0.401301    11.00000   -1.20000
     0.00000 0.00000 0.00000 0.00000
AFIX   0
O1W   4    0.500000   -0.149140    0.250000    10.50000    0.03911    0.04293 =
         0.15823    0.00000    0.00009    0.00000
     0.00000 0.00020 0.00000 0.00105 0.00111 0.00235 0.00000 0.00124 0.00000
AFIX   3
H1W   2    0.456900   -0.098219    0.233600    11.00000   -1.50000
     0.00000 0.00000 0.00000 0.00000
HKLF 4
;
data_global
_journal_date_recd_electronic     2012-09-17
_journal_date_accepted     2012-09-20
_journal_name_full     'Acta Crystallographica, Section E'
_journal_year     2012
_journal_volume     68
_journal_issue     10
_journal_page_first     o3052
_journal_page_last     o3052
_journal_paper_category     QO
_journal_paper_doi     10.1107/S1600536812039980
_journal_coeditor_code     BT6840
_publ_contact_author_name     'Stefan Laufer'
_publ_contact_author_address
;
Eberhard-Karls-University T\"ubingen
Auf der Morgenstelle 8
72076 T\"ubingen
Germany
;
_publ_contact_author_email     'stefan.laufer@uni-tuebingen.de'
_publ_contact_author_fax     '+49 7071 295037'
_publ_contact_author_phone     '+49 7071 2972459'
_publ_section_title
;\
1-[(3<i>RS</i>,4<i>RS</i>)-1-Benzyl-4-methylpiperidin-3-yl]-1,6-\
dihydroimidazo[4,5-<i>d</i>]pyrrolo[2,3-<i>b</i>]pyridine hemihydrate
;
loop_
    _publ_author_name
    _publ_author_address
    'Pfaffenrot, Ellen'
;
Eberhard-Karls-University T\"ubingen
Auf der Morgenstelle 8
72076 T\"ubingen
Germany
;
    'Schollmeyer, Dieter'
;
Institute of Organic Chemistry
University Mainz
Duesbergweg 10-14
55099 Mainz
Germany
;
    'Laufer, Stefan'
;
Eberhard-Karls-University T\"ubingen
Auf der Morgenstelle 8
72076 T\"ubingen
Germany
;
