# Supplementary material for: 1-[(3RS,4RS)-1-Benzyl-4-methyl­piperi­din-3-yl]-1,6-dihydro­imidazo[4,5-d]pyrrolo­[2,3-b]pyridine hemihydrate
Source: Acta Crystallogr Sect E Struct Rep Online. 2012 Sep 29;68(Pt 10):o3052. doi: 10.1107/S1600536812039980 (PMC3470401; doi:10.1107/S1600536812039980)
Supplement: Supplementary file 2 [file e-68-o3052-Isup2.hkl]

# 
# h,k,l, Fc-squared, Fo-squared, sigma(Fo-squared) and status flag 
# 
data_I
_shelx_title ' pf046 in C2/c' 
_shelx_refln_list_code          4 
_shelx_F_calc_maximum      385.52 
_exptl_crystal_F_000      1512.00 
_reflns_d_resolution_high  0.7639 
 
loop_ 
 _symmetry_equiv_pos_as_xyz 
 'x, y, z' 
 '-x, y, -z+1/2' 
 'x+1/2, y+1/2, z' 
 '-x+1/2, y+1/2, -z+1/2' 
 '-x, -y, -z' 
 'x, -y, z-1/2' 
 '-x+1/2, -y+1/2, -z' 
 'x+1/2, -y+1/2, z-1/2' 
 
_cell_length_a    17.3606 
_cell_length_b    10.0422 
_cell_length_c    22.9952 
_cell_angle_alpha  90.000 
_cell_angle_beta  100.965 
_cell_angle_gamma  90.000 
 
_shelx_F_squared_multiplier     1.000 
 
loop_ 
 _refln_index_h 
 _refln_index_k 
 _refln_index_l 
 _refln_F_squared_calc 
 _refln_F_squared_meas 
 _refln_F_squared_sigma 
 _refln_observed_status 
   2   0   0   140590.00   132014.72   1826.21 o 
   4   0   0     1880.72     1624.19     34.33 o 
   6   0   0     6069.74     5829.28     87.55 o 
   8   0   0      225.63      269.89     14.76 o 
  10   0   0      843.52      899.18     44.60 o 
  12   0   0     4440.21     4247.04     74.36 o 
  14   0   0      115.10      112.25     20.80 o 
  16   0   0      647.00      623.29     39.63 o 
  18   0   0       19.56       27.86     48.70 o 
  20   0   0       11.32       -6.80     40.16 o 
  22   0   0       70.73       20.74     27.26 o 
   1   1   0    11848.31    10435.93     83.98 o 
   3   1   0       34.46       56.97     10.20 o 
   5   1   0     5553.28     5583.72     72.85 o 
   7   1   0      534.58      525.51     21.01 o 
   9   1   0      425.43      406.33     15.13 o 
  11   1   0      795.90      908.18     22.34 o 
  13   1   0     1475.62     1540.28     31.70 o 
  15   1   0      804.23      798.33     26.16 o 
  17   1   0      614.10      615.60     28.98 o 
  19   1   0      794.45      793.41     33.77 o 
  21   1   0        2.65       23.24     18.50 o 
   0   2   0      171.57      192.11      7.01 o 
   2   2   0      185.11      213.01      6.69 o 
   4   2   0     5136.29     5085.79     64.91 o 
   6   2   0      662.81      726.04     16.96 o 
   8   2   0     1241.82     1136.01     23.41 o 
  10   2   0      652.19      510.29     23.09 o 
  12   2   0      380.42      381.97     17.22 o 
  14   2   0        9.54       -7.66     10.88 o 
  16   2   0      230.42      244.83     18.45 o 
  18   2   0      251.41      293.42     23.61 o 
  20   2   0       43.37       50.39     18.77 o 
   1   3   0     4129.27     4093.01     37.02 o 
   3   3   0     7455.31     7770.01     75.25 o 
   5   3   0    21257.79    21581.08    215.86 o 
   7   3   0      154.78      145.15     10.78 o 
   9   3   0     1917.29     1915.94     32.92 o 
  11   3   0      758.09      728.18     24.87 o 
  13   3   0        0.02       -4.97     13.96 o 
  15   3   0      638.07      652.84     25.68 o 
  17   3   0      133.10      156.45     17.33 o 
  19   3   0       87.92       68.58     18.69 o 
  21   3   0      195.94      186.48     24.16 o 
   0   4   0      120.13      180.12     10.81 o 
   2   4   0     1584.89     1650.24     21.21 o 
   4   4   0    26554.24    27684.74    276.41 o 
   6   4   0     5825.01     6012.02     68.28 o 
   8   4   0     2184.94     2201.94     32.88 o 
  10   4   0      191.94      206.80     15.43 o 
  12   4   0      300.15      289.40     24.28 o 
  14   4   0      343.19      347.65     20.13 o 
  16   4   0       51.19       48.49     15.00 o 
  18   4   0        5.57       10.03     15.40 o 
  20   4   0       23.35       37.42     19.54 o 
   1   5   0     4727.11     4595.06     50.62 o 
   3   5   0       58.40       66.21      7.90 o 
   5   5   0     1255.03     1405.30     23.95 o 
   7   5   0     1365.49     1154.08     27.92 o 
   9   5   0      124.25      135.65     11.23 o 
  11   5   0     1678.35     1633.28     30.97 o 
  13   5   0     2831.49     2684.38     43.59 o 
  15   5   0     1069.38      967.38     27.44 o 
  17   5   0        3.33        2.24     12.75 o 
  19   5   0      191.90      208.67     18.98 o 
   0   6   0       66.65       68.05     14.63 o 
   2   6   0       48.26       31.44      7.35 o 
   4   6   0        0.42       -0.06      7.15 o 
   6   6   0      243.26      244.19     11.90 o 
   8   6   0      156.31      197.56     12.86 o 
  10   6   0     2163.02     2128.81     36.80 o 
  12   6   0      185.52      169.89     14.90 o 
  14   6   0      122.56      110.91     14.46 o 
  16   6   0       44.77       34.44     13.73 o 
  18   6   0      125.85       93.77     16.36 o 
   1   7   0      108.01      188.89     11.43 o 
   3   7   0      133.02      134.87     10.34 o 
   5   7   0       19.04       23.85      9.05 o 
   7   7   0     3763.72     3619.11     45.72 o 
   9   7   0     2116.70     2066.64     37.04 o 
  11   7   0     1185.20     1125.46     28.71 o 
  13   7   0      593.59      596.78     23.70 o 
  15   7   0      912.30      894.53     29.27 o 
  17   7   0      679.31      819.22     33.08 o 
   0   8   0      292.51      308.13     23.47 o 
   2   8   0       23.02        3.93      9.00 o 
   4   8   0       30.16       59.88     10.28 o 
   6   8   0     1701.99     1508.54     34.47 o 
   8   8   0      906.50      953.18     26.52 o 
  10   8   0     1688.44     1585.87     33.74 o 
  12   8   0      358.87      411.98     20.91 o 
  14   8   0       65.67       61.27     14.86 o 
  16   8   0       63.75      151.09     20.31 o 
   1   9   0      164.72      165.35     15.16 o 
   3   9   0        1.85       -3.98     13.40 o 
   5   9   0      843.01      823.24     27.83 o 
   7   9   0     1087.56     1118.37     32.84 o 
   9   9   0      573.28      592.22     23.56 o 
  11   9   0       18.06       13.68     12.95 o 
  13   9   0        2.33       -0.27     15.25 o 
  15   9   0      253.79      300.22     24.20 o 
   0  10   0        1.50       21.08     17.71 o 
   2  10   0     1215.03     1150.27     31.78 o 
   4  10   0      385.81      386.06     18.13 o 
   6  10   0      151.68      118.20     16.31 o 
   8  10   0        4.03      -19.76     19.76 o 
  10  10   0      116.96      123.27     20.28 o 
  12  10   0       51.95       42.52     20.47 o 
  14  10   0       46.80       53.29     18.17 o 
   1  11   0        0.01        6.89     14.64 o 
   3  11   0      150.41      186.20     17.29 o 
   5  11   0     1028.49     1051.79     38.09 o 
   7  11   0      359.34      380.18     27.31 o 
   9  11   0       82.72       74.29     17.78 o 
  11  11   0       96.42       96.21     19.15 o 
   0  12   0       82.64      103.12     23.26 o 
   2  12   0        0.21       14.91     13.92 o 
   4  12   0       79.71       83.50     35.51 o 
   6  12   0       24.74       53.02     18.99 o 
   8  12   0        8.86       -2.24     16.02 o 
   1  13   0      196.26      271.20     36.58 o 
   3  13   0      442.58      483.35     66.28 o 
 -21   1   1       54.42       49.83     41.42 o 
 -19   1   1      164.24      173.15     21.05 o 
 -17   1   1     2515.15     2468.00     52.71 o 
 -15   1   1      859.83      893.03     44.03 o 
 -13   1   1      179.88      215.32     14.51 o 
 -11   1   1      879.83      886.72     21.83 o 
  -9   1   1     9124.40     9343.63    109.03 o 
  -7   1   1     1501.45     1496.51     24.83 o 
  -5   1   1    11450.83    11116.58    123.00 o 
  -3   1   1     1592.77     1311.18     18.55 o 
  -1   1   1     1911.24     1782.01     16.18 o 
   1   1   1     2941.80     3023.89     28.32 o 
   3   1   1     9909.89     9830.39    121.13 o 
   5   1   1       82.59       64.10      6.03 o 
   7   1   1      870.93      906.50     16.66 o 
   9   1   1      197.22      258.68     10.64 o 
  11   1   1      288.77      294.91     14.05 o 
  13   1   1      284.95      272.04     15.73 o 
  15   1   1     1946.27     1940.76     38.52 o 
  17   1   1      644.50      663.89     30.35 o 
  19   1   1       62.35       77.71     18.68 o 
  21   1   1       11.32       11.65     17.78 o 
 -22   2   1       24.55        2.07     19.24 o 
 -20   2   1       43.62       55.61     18.54 o 
 -18   2   1       75.38       68.50     17.81 o 
 -16   2   1      354.91      353.47     20.36 o 
 -14   2   1     1306.51     1144.49     29.26 o 
 -12   2   1      139.19      161.62     12.79 o 
 -10   2   1      251.89      217.65     12.42 o 
  -8   2   1       11.69       20.14      8.32 o 
  -6   2   1     1491.66     1632.97     25.99 o 
  -4   2   1     6150.58     6097.05     59.28 o 
  -2   2   1    34839.81    35532.14    322.63 o 
   0   2   1    37045.48    36459.43    263.14 o 
   2   2   1   131350.70   137737.98   2501.04 o 
   4   2   1    16565.36    16950.64    185.21 o 
   6   2   1     3842.15     3907.04     49.95 o 
   8   2   1     2121.13     2215.75     34.45 o 
  10   2   1        0.01       -2.27      7.67 o 
  12   2   1       14.11       -0.65      9.43 o 
  14   2   1     1226.49     1169.89     29.26 o 
  16   2   1       66.73       56.30     14.49 o 
  18   2   1       37.29       16.16     14.56 o 
  20   2   1      634.28      677.69     38.91 o 
 -21   3   1       52.07       52.69     19.92 o 
 -19   3   1        7.43      -13.26     16.21 o 
 -17   3   1     1054.53      913.09     30.48 o 
 -15   3   1     1893.77     1714.98     40.52 o 
 -13   3   1     1592.78     1508.78     35.35 o 
 -11   3   1     1843.55     1812.83     33.52 o 
  -9   3   1       73.74      101.09     13.01 o 
  -7   3   1     2523.62     2560.28     34.78 o 
  -5   3   1      605.13      747.30     14.00 o 
  -3   3   1    25451.21    26691.48    245.19 o 
  -1   3   1     1133.19     1127.16     14.76 o 
   1   3   1    14878.22    14650.06    114.09 o 
   3   3   1     4914.50     5181.12     48.57 o 
   5   3   1       43.50       85.86      8.38 o 
   7   3   1     3078.36     3345.27     46.65 o 
   9   3   1     1471.87     1543.44     28.94 o 
  11   3   1     1398.37     1441.55     29.95 o 
  13   3   1      745.96      718.94     24.19 o 
  15   3   1     1076.26     1026.50     30.11 o 
  17   3   1     1247.77     1243.70     34.32 o 
  19   3   1      443.86      471.15     26.23 o 
  21   3   1       41.68       25.05     19.84 o 
 -20   4   1      156.76      143.89     22.92 o 
 -18   4   1      876.22      964.11     44.06 o 
 -16   4   1      290.82      315.04     20.80 o 
 -14   4   1       14.03       34.71     13.26 o 
 -12   4   1        0.67       17.59      9.80 o 
 -10   4   1      443.29      488.54     16.74 o 
  -8   4   1       89.98       70.36      9.07 o 
  -6   4   1     1404.39     1302.95     20.53 o 
  -4   4   1      261.94      270.06     11.00 o 
  -2   4   1      366.01      359.37     11.39 o 
   0   4   1       31.90       50.64      5.38 o 
   2   4   1     1658.96     1874.80     22.87 o 
   4   4   1      957.25      893.64     18.82 o 
   6   4   1     1351.04     1507.21     25.04 o 
   8   4   1     2761.41     2835.52     39.01 o 
  10   4   1      166.59      148.52     11.31 o 
  12   4   1      204.81      247.11     16.65 o 
  14   4   1     2413.95     2194.30     49.50 o 
  16   4   1      995.97      877.76     30.03 o 
  18   4   1       25.86        4.24     18.01 o 
  20   4   1      190.87      150.90     20.73 o 
 -19   5   1       73.64       94.36     16.64 o 
 -17   5   1      109.44       75.17     14.51 o 
 -15   5   1        0.29       23.58     12.62 o 
 -13   5   1      586.92      602.32     21.85 o 
 -11   5   1      550.99      541.35     19.51 o 
  -9   5   1      328.38      326.56     14.69 o 
  -7   5   1      135.60      149.15     12.31 o 
  -5   5   1       39.57       95.56      8.60 o 
  -3   5   1      163.73      240.47     10.64 o 
  -1   5   1     3160.07     3005.97     36.81 o 
   1   5   1       42.53       42.47      7.33 o 
   3   5   1     1793.78     2030.98     27.87 o 
   5   5   1    10694.49    10530.47    112.15 o 
   7   5   1       15.57       37.39     11.86 o 
   9   5   1     1912.31     1889.27     31.91 o 
  11   5   1     1209.02     1217.21     27.23 o 
  13   5   1        2.16       40.68     11.98 o 
  15   5   1      225.52      243.06     17.30 o 
  17   5   1       69.46       51.61     15.22 o 
  19   5   1      189.70      220.91     19.17 o 
 -18   6   1        2.37       -0.20     13.89 o 
 -16   6   1       88.97       71.61     14.66 o 
 -14   6   1        1.26        4.58     11.78 o 
 -12   6   1      337.71      323.61     17.82 o 
 -10   6   1      203.48      181.59     13.83 o 
  -8   6   1     2412.74     2403.77     33.21 o 
  -6   6   1      865.00      914.26     26.23 o 
  -4   6   1      474.25      490.34     16.25 o 
  -2   6   1      399.42      344.66     12.82 o 
   0   6   1      358.95      449.41     14.66 o 
   2   6   1      104.10      205.49     10.45 o 
   4   6   1      553.20      610.59     15.94 o 
   6   6   1     6922.11     7125.41     81.24 o 
   8   6   1        0.00       17.94      9.25 o 
  10   6   1     3061.47     2929.20     44.78 o 
  12   6   1     2052.82     1913.31     36.13 o 
  14   6   1      199.92      169.01     15.49 o 
  16   6   1      804.62      802.06     27.65 o 
  18   6   1       72.50       82.78     16.33 o 
 -17   7   1      105.50      122.80     17.31 o 
 -15   7   1       46.89       83.93     14.84 o 
 -13   7   1      299.02      287.73     18.20 o 
 -11   7   1       11.33       -9.06     10.98 o 
  -9   7   1      655.62      667.35     22.26 o 
  -7   7   1      121.68      113.95     10.40 o 
  -5   7   1       25.01       17.88      8.91 o 
  -3   7   1      597.24      534.19     17.01 o 
  -1   7   1       38.40       77.00      9.28 o 
   1   7   1       20.23       18.58      7.90 o 
   3   7   1        0.04       -1.90      7.51 o 
   5   7   1       64.15       46.07     10.89 o 
   7   7   1     1429.14     1474.99     30.82 o 
   9   7   1        8.11       49.62     12.11 o 
  11   7   1      212.29      239.61     16.34 o 
  13   7   1      867.45      876.53     27.04 o 
  15   7   1      555.78      562.62     24.50 o 
  17   7   1       36.81       80.72     18.81 o 
 -16   8   1      342.47      408.22     25.93 o 
 -14   8   1      110.57      131.87     16.14 o 
 -12   8   1      400.00      424.97     21.13 o 
 -10   8   1      525.13      565.26     24.29 o 
  -8   8   1       71.81       56.50     12.72 o 
  -6   8   1       76.23       78.43     11.83 o 
  -4   8   1     2412.65     2235.81     34.73 o 
  -2   8   1        8.95        2.05      9.16 o 
   0   8   1       13.22       -3.27     11.25 o 
   2   8   1      189.60      222.99     13.29 o 
   4   8   1     1591.89     1483.19     27.72 o 
   6   8   1       34.23       23.40     10.38 o 
   8   8   1     1343.63     1286.51     30.80 o 
  10   8   1       31.53        7.22     11.96 o 
  12   8   1      264.25      260.01     17.85 o 
  14   8   1       21.81       53.49     21.33 o 
  16   8   1      271.31      303.37     24.61 o 
 -15   9   1        2.39        1.87     17.08 o 
 -13   9   1       83.30       73.35     17.12 o 
 -11   9   1      147.47      136.77     15.84 o 
  -9   9   1       46.30       63.72     13.86 o 
  -7   9   1     2471.86     2444.26     47.06 o 
  -5   9   1     2331.91     2238.12     39.22 o 
  -3   9   1      119.93      117.14     12.61 o 
  -1   9   1      350.65      317.68     22.50 o 
   1   9   1       39.53       34.00     11.95 o 
   3   9   1       25.00        6.66     10.03 o 
   5   9   1       50.52       43.80     11.71 o 
   7   9   1      475.63      498.73     23.27 o 
   9   9   1      853.37      815.69     34.18 o 
  11   9   1       38.93       35.12     15.75 o 
  13   9   1      134.26      141.23     19.18 o 
  15   9   1      266.73      299.60     29.35 o 
 -14  10   1        4.36       -7.79     16.93 o 
 -12  10   1        0.78       -2.70     24.26 o 
 -10  10   1        0.12      -15.10     15.10 o 
  -8  10   1       59.30       59.43     20.73 o 
  -6  10   1       33.13       32.85     13.52 o 
  -4  10   1      176.22      204.32     16.10 o 
  -2  10   1       31.46       32.93     12.82 o 
   0  10   1      150.02      184.80     16.20 o 
   2  10   1      165.00      197.19     16.66 o 
   4  10   1        1.59       -2.26     10.56 o 
   6  10   1      136.08      108.68     15.70 o 
   8  10   1       87.38       74.08     22.29 o 
  10  10   1      271.16      260.20     21.80 o 
  12  10   1       11.97       33.06     16.71 o 
  14  10   1        5.13       -5.58     20.13 o 
 -11  11   1        4.62       18.08     16.60 o 
  -9  11   1      253.17      326.04     23.63 o 
  -7  11   1       18.90       42.50     27.21 o 
  -5  11   1      174.76      226.24     19.82 o 
  -3  11   1      857.87      837.06     28.28 o 
  -1  11   1      162.60      204.73     17.73 o 
   1  11   1      341.98      326.03     22.20 o 
   3  11   1      351.80      384.82     21.19 o 
   5  11   1      523.81      517.03     33.48 o 
   7  11   1      778.11      855.45     37.77 o 
   9  11   1       44.58       26.38     19.60 o 
  11  11   1       82.41       35.61     17.60 o 
  -8  12   1      310.87      355.80     24.78 o 
  -6  12   1      391.01      388.63     28.09 o 
  -4  12   1      164.65      148.60     23.20 o 
  -2  12   1      385.50      373.31     22.09 o 
   0  12   1      806.38      826.17     35.47 o 
   2  12   1        3.06       -8.53     13.24 o 
   4  12   1       19.75       45.47     18.25 o 
   6  12   1        2.93        9.31     21.67 o 
   8  12   1      113.74      123.77     29.05 o 
  -1  13   1      154.32      177.77     21.79 o 
   1  13   1       11.35        5.03     17.41 o 
 -22   0   2       65.35       87.12     29.92 o 
 -20   0   2      597.17      587.10     44.72 o 
 -18   0   2      445.50      405.04     37.00 o 
 -16   0   2      691.88      683.68     41.50 o 
 -14   0   2     2525.34     2373.69     65.88 o 
 -12   0   2      229.23      207.84     20.61 o 
 -10   0   2      516.49      577.41     45.61 o 
  -8   0   2     3374.38     3277.28     69.51 o 
  -6   0   2     1325.62     1388.91     33.74 o 
  -4   0   2    37461.87    35270.84    592.23 o 
  -2   0   2    28987.88    25962.87   1651.48 o 
   0   0   2     7260.88     6381.17    265.85 o 
   2   0   2       46.82       34.83      3.73 o 
   4   0   2    29100.82    27048.80    374.71 o 
   6   0   2      623.36      526.90     16.70 o 
   8   0   2      719.65      635.17     22.53 o 
  10   0   2     1239.78     1271.87     31.47 o 
  12   0   2      448.77      447.24     22.48 o 
  14   0   2      395.56      393.90     35.81 o 
  16   0   2     1429.69     1383.74     53.44 o 
  18   0   2       28.54       13.22     24.83 o 
  20   0   2      232.94      209.18     32.31 o 
 -21   1   2       42.72       43.54     30.70 o 
 -19   1   2        9.61       -0.33     15.70 o 
 -17   1   2      158.55      164.51     18.89 o 
 -15   1   2     3365.62     3161.66     58.17 o 
 -13   1   2       62.64       66.19     12.35 o 
 -11   1   2      476.98      539.19     17.94 o 
  -9   1   2     6252.50     6136.00     75.19 o 
  -7   1   2     9156.01     9493.74    108.27 o 
  -5   1   2     9648.63     9337.02    104.29 o 
  -3   1   2     1087.87     1119.94     14.90 o 
  -1   1   2      104.25       85.20      3.09 o 
   1   1   2       80.05       64.84      2.94 o 
   3   1   2     1169.69     1161.96     22.66 o 
   5   1   2     4045.80     3990.46     43.75 o 
   7   1   2       47.90       46.97      6.81 o 
   9   1   2      790.42      820.88     17.31 o 
  11   1   2      506.50      521.05     15.69 o 
  13   1   2        1.07       -2.56      9.74 o 
  15   1   2      864.47      836.88     27.61 o 
  17   1   2     1447.79     1395.02     43.88 o 
  19   1   2      136.63      122.46     19.52 o 
  21   1   2        2.16      -14.12     17.10 o 
 -22   2   2       10.92        5.22     18.84 o 
 -20   2   2      334.67      421.99     28.40 o 
 -18   2   2      145.70      104.00     23.08 o 
 -16   2   2     2412.19     2307.08     55.27 o 
 -14   2   2      308.81      312.86     17.79 o 
 -12   2   2      718.56      691.27     24.38 o 
 -10   2   2       48.03       49.57      8.86 o 
  -8   2   2     4844.31     5248.68     74.34 o 
  -6   2   2       25.15       38.38      7.03 o 
  -4   2   2    31310.40    30976.34    281.73 o 
  -2   2   2    19876.00    20455.24    175.47 o 
   0   2   2    79440.77    80334.13    605.33 o 
   2   2   2    84329.66    84618.98   1225.03 o 
   4   2   2      632.90      628.43     15.81 o 
   6   2   2     3602.54     3634.79     47.35 o 
   8   2   2     1270.08     1217.82     36.16 o 
  10   2   2      261.92      234.06     12.97 o 
  12   2   2       81.11       95.33     11.78 o 
  14   2   2      976.79     1069.95     28.79 o 
  16   2   2       39.62       44.18     14.19 o 
  18   2   2       89.09       99.78     17.02 o 
  20   2   2       38.36       35.42     18.25 o 
 -21   3   2       29.05       27.22     19.30 o 
 -19   3   2      193.56      234.02     23.49 o 
 -17   3   2      229.59      223.49     26.83 o 
 -15   3   2      153.83      139.84     16.97 o 
 -13   3   2      176.92      192.13     15.30 o 
 -11   3   2      124.81      114.38     15.13 o 
  -9   3   2     2115.02     2204.55     35.66 o 
  -7   3   2    10895.82    11372.88    109.83 o 
  -5   3   2     6795.24     6871.92     68.35 o 
  -3   3   2     4381.04     4154.74     43.32 o 
  -1   3   2      292.97      291.81      7.55 o 
   1   3   2     1529.37     1863.12     19.37 o 
   3   3   2    49530.57    49840.88    451.36 o 
   5   3   2     2690.84     2763.25     44.42 o 
   7   3   2       18.12       19.09      8.31 o 
   9   3   2      230.56      220.79     12.64 o 
  11   3   2       23.69       18.80      9.81 o 
  13   3   2      129.59      139.10     14.50 o 
  15   3   2      390.19      390.84     21.50 o 
  17   3   2       22.53       37.85     16.91 o 
  19   3   2       52.64       47.05     16.56 o 
  21   3   2       10.03       25.63     20.69 o 
 -20   4   2       59.73       49.89     20.77 o 
 -18   4   2       90.10      104.01     19.37 o 
 -16   4   2       76.81       91.23     15.51 o 
 -14   4   2     1279.19     1116.37     30.79 o 
 -12   4   2     2505.02     2282.44     37.49 o 
 -10   4   2      378.24      406.41     15.70 o 
  -8   4   2       11.19       22.20      7.59 o 
  -6   4   2      866.79     1110.27     19.05 o 
  -4   4   2     1208.40     1350.69     22.94 o 
  -2   4   2      236.83      259.30      9.78 o 
   0   4   2      112.99      150.88      7.33 o 
   2   4   2     1415.19     1528.43     19.98 o 
   4   4   2     3294.80     3495.08     42.33 o 
   6   4   2        0.33        7.77      7.06 o 
   8   4   2      277.22      302.46     12.96 o 
  10   4   2     1065.90     1115.28     26.79 o 
  12   4   2      739.67      680.83     24.12 o 
  14   4   2      300.64      267.46     18.92 o 
  16   4   2       76.39       55.81     15.32 o 
  18   4   2      324.43      353.12     23.43 o 
  20   4   2      462.43      624.58     31.07 o 
 -19   5   2      128.27      191.28     20.12 o 
 -17   5   2       74.70       77.80     14.66 o 
 -15   5   2        0.79       -5.94     11.32 o 
 -13   5   2        1.73        3.76     10.78 o 
 -11   5   2     1545.83     1521.18     29.83 o 
  -9   5   2      176.09      181.98     12.07 o 
  -7   5   2      937.56     1015.19     19.05 o 
  -5   5   2     4607.05     4762.95     56.95 o 
  -3   5   2     4533.88     4919.16     53.74 o 
  -1   5   2     4724.93     5172.44     55.87 o 
   1   5   2      181.03      150.59      9.05 o 
   3   5   2      194.94      236.13      9.25 o 
   5   5   2      194.24      207.25     13.85 o 
   7   5   2       60.17       59.33      8.62 o 
   9   5   2      214.83      248.12     13.37 o 
  11   5   2      503.12      442.44     18.30 o 
  13   5   2     2818.21     2593.72     42.75 o 
  15   5   2      165.13      162.20     15.67 o 
  17   5   2        3.24      -10.27     12.67 o 
  19   5   2        2.90       -4.16     13.94 o 
 -20   6   2      487.42      448.23     67.32 o 
 -18   6   2        1.45        0.45     13.85 o 
 -16   6   2        4.66        6.80     12.83 o 
 -14   6   2       30.78       23.00     12.18 o 
 -12   6   2      432.05      412.49     20.85 o 
 -10   6   2       10.35        7.59     10.06 o 
  -8   6   2       22.35       51.96      8.22 o 
  -6   6   2     2126.19     1922.26     28.52 o 
  -4   6   2      454.61      510.26     16.54 o 
  -2   6   2      545.60      538.07     15.93 o 
   0   6   2      351.51      320.70     14.44 o 
   2   6   2      328.25      307.91     11.97 o 
   4   6   2     2280.28     2417.54     32.38 o 
   6   6   2     5643.09     5471.89     72.47 o 
   8   6   2     2631.05     2629.70     39.88 o 
  10   6   2      115.05      138.70     13.14 o 
  12   6   2        1.62        7.90     10.92 o 
  14   6   2       27.82       10.36     11.92 o 
  16   6   2        6.53       22.09     13.17 o 
  18   6   2      114.57      129.02     20.39 o 
 -19   7   2        0.54      -27.48     42.58 o 
 -17   7   2      254.90      256.53     21.87 o 
 -15   7   2      745.66      744.19     26.33 o 
 -13   7   2        8.54      -11.66     11.69 o 
 -11   7   2       40.78       24.47     11.85 o 
  -9   7   2     1588.42     1485.16     30.76 o 
  -7   7   2     1453.55     1491.91     26.65 o 
  -5   7   2       52.39       57.50      9.96 o 
  -3   7   2       28.98       27.66      8.24 o 
  -1   7   2     1550.27     1477.21     26.92 o 
   1   7   2      568.15      563.67     18.94 o 
   3   7   2      335.16      417.42     15.50 o 
   5   7   2       31.62       37.61      9.30 o 
   7   7   2     5695.22     5602.65     78.31 o 
   9   7   2     3391.07     3385.08     58.35 o 
  11   7   2      194.78      155.71     25.01 o 
  13   7   2     1092.16     1066.71     28.81 o 
  15   7   2      227.98      224.91     20.63 o 
  17   7   2      400.35      475.92     28.03 o 
 -16   8   2       61.64       46.81     14.96 o 
 -14   8   2       39.22       45.03     17.27 o 
 -12   8   2      300.53      258.71     17.85 o 
 -10   8   2      547.56      507.84     29.15 o 
  -8   8   2      372.56      414.76     19.27 o 
  -6   8   2      325.24      334.39     16.75 o 
  -4   8   2      152.26      169.09     13.65 o 
  -2   8   2       99.16       69.86     10.61 o 
   0   8   2       72.51       89.51     12.03 o 
   2   8   2        0.35       -6.04      9.92 o 
   4   8   2       61.78       51.67     14.21 o 
   6   8   2      964.66      969.73     24.85 o 
   8   8   2     1541.57     1458.40     33.70 o 
  10   8   2      151.73      159.61     14.97 o 
  12   8   2       51.11       56.81     15.89 o 
  14   8   2      135.68      123.72     18.62 o 
  16   8   2      118.74      172.83     21.29 o 
 -15   9   2       56.28       35.35     17.47 o 
 -13   9   2       66.29       85.08     15.33 o 
 -11   9   2       64.76       68.70     14.28 o 
  -9   9   2      193.71      196.61     16.37 o 
  -7   9   2      490.93      515.52     21.59 o 
  -5   9   2        4.16        5.35     11.33 o 
  -3   9   2       20.47        6.57     10.36 o 
  -1   9   2      416.89      426.45     17.99 o 
   1   9   2      387.82      435.52     21.04 o 
   3   9   2        5.95       -3.97     11.15 o 
   5   9   2      779.26      774.05     24.02 o 
   7   9   2      729.52      744.90     36.39 o 
   9   9   2      186.59      242.81     20.24 o 
  11   9   2        0.06      -14.45     14.45 o 
  13   9   2       88.37       64.55     17.40 o 
  15   9   2        1.19      -11.34     16.44 o 
 -14  10   2      702.34      808.41     55.86 o 
 -12  10   2       19.40       32.35     16.18 o 
 -10  10   2      262.12      275.66     19.30 o 
  -8  10   2      182.01      190.33     16.62 o 
  -6  10   2       39.23       78.39     22.81 o 
  -4  10   2      156.27      167.16     15.42 o 
  -2  10   2       67.05       52.87     11.93 o 
   0  10   2      306.84      327.99     19.24 o 
   2  10   2     1035.92     1025.44     28.76 o 
   4  10   2       33.09       18.63     12.74 o 
   6  10   2       32.04       33.07     16.60 o 
   8  10   2        0.97       29.02     14.93 o 
  10  10   2      300.45      266.90     30.38 o 
  12  10   2       39.63       28.26     17.95 o 
 -11  11   2       10.61       23.11     17.01 o 
  -9  11   2      217.97      230.11     21.31 o 
  -7  11   2      216.23      223.24     18.15 o 
  -5  11   2      121.04      116.21     20.49 o 
  -3  11   2       90.68       98.06     15.04 o 
  -1  11   2        1.58      -12.84     12.84 o 
   1  11   2      173.11      238.08     18.19 o 
   3  11   2      606.28      603.14     34.56 o 
   5  11   2      250.96      283.35     24.30 o 
   7  11   2      102.81      113.51     20.22 o 
   9  11   2      263.71      263.62     22.65 o 
  11  11   2        5.78       -1.15     19.68 o 
  -8  12   2      361.56      455.97     27.06 o 
  -6  12   2      166.99      156.72     30.17 o 
  -4  12   2      288.63      319.54     25.91 o 
  -2  12   2       92.89      100.21     23.19 o 
   0  12   2       43.38       35.70     16.33 o 
   2  12   2       23.98       28.37     17.37 o 
   4  12   2      153.43      154.20     21.81 o 
   6  12   2       20.49        3.03     17.33 o 
   8  12   2        2.65       33.11     16.72 o 
  -1  13   2      100.61      125.28     24.89 o 
   1  13   2      363.92      390.67     29.38 o 
 -21   1   3        0.12      -13.98     19.78 o 
 -19   1   3        0.56       -6.25     15.61 o 
 -17   1   3      760.19      768.40     37.74 o 
 -15   1   3       57.49       61.02     21.91 o 
 -13   1   3     2471.66     2356.54     45.01 o 
 -11   1   3       25.44       10.28      9.01 o 
  -9   1   3      513.59      549.28     22.27 o 
  -7   1   3     4394.06     4394.34     61.04 o 
  -5   1   3    11770.38    11818.53    145.25 o 
  -3   1   3     1114.08     1061.69     14.52 o 
  -1   1   3    10032.19     8907.28    128.82 o 
   1   1   3    23420.46    22687.51    192.21 o 
   3   1   3     3754.27     3664.06     39.39 o 
   5   1   3     5706.16     5710.78     60.58 o 
   7   1   3      565.48      707.16     15.60 o 
   9   1   3      399.35      361.27     12.58 o 
  11   1   3        9.26       19.62     10.57 o 
  13   1   3     2032.98     2090.92     33.39 o 
  15   1   3      355.85      381.82     21.85 o 
  17   1   3       18.14       37.45     14.18 o 
  19   1   3       61.76       37.58     17.03 o 
  21   1   3        2.34        1.09     18.33 o 
 -22   2   3      520.43      586.19     34.75 o 
 -20   2   3       43.08       44.23     18.38 o 
 -18   2   3       43.13       29.61     23.80 o 
 -16   2   3       72.66       58.97     16.19 o 
 -14   2   3      569.81      539.31     24.59 o 
 -12   2   3      860.93      850.88     23.72 o 
 -10   2   3     1872.33     2127.53     34.97 o 
  -8   2   3      267.75      266.36     12.57 o 
  -6   2   3     4148.87     4096.76     46.52 o 
  -4   2   3     7129.04     6764.15     65.57 o 
  -2   2   3     1284.92     1292.70     23.69 o 
   0   2   3     1478.43     1446.32     15.85 o 
   2   2   3     4575.91     4643.14     43.17 o 
   4   2   3     1541.74     1604.47     37.92 o 
   6   2   3       39.27       57.11      8.20 o 
   8   2   3      281.11      270.76     13.39 o 
  10   2   3      410.70      443.74     16.66 o 
  12   2   3       44.40       37.42     10.67 o 
  14   2   3      135.33      107.99     14.15 o 
  16   2   3      925.95      860.69     28.79 o 
  18   2   3       31.47        7.67     17.38 o 
  20   2   3       49.09       43.68     18.73 o 
 -21   3   3      201.39      147.88     22.50 o 
 -19   3   3      168.59      196.83     28.93 o 
 -17   3   3      478.65      459.42     26.61 o 
 -15   3   3      474.05      435.82     24.24 o 
 -13   3   3       12.03       20.45      9.64 o 
 -11   3   3      770.72      710.34     17.54 o 
  -9   3   3      449.68      562.60     16.75 o 
  -7   3   3     6253.05     6591.72     67.29 o 
  -5   3   3     3337.91     3474.08     38.27 o 
  -3   3   3     1887.07     1790.89     24.75 o 
  -1   3   3      178.22      130.41      5.52 o 
   1   3   3    25252.60    24832.63    201.66 o 
   3   3   3    12121.42    12003.48    122.29 o 
   5   3   3      523.37      411.06     13.03 o 
   7   3   3      573.27      529.60     19.08 o 
   9   3   3      485.98      570.94     18.51 o 
  11   3   3      136.62      151.04     13.55 o 
  13   3   3       29.45      -11.48     15.27 o 
  15   3   3       20.70       31.47     14.00 o 
  17   3   3     1616.40     1615.44     39.21 o 
  19   3   3       59.11       26.88     17.96 o 
  21   3   3       30.65       29.68     20.05 o 
 -20   4   3       18.23       34.62     16.33 o 
 -18   4   3        2.31        4.57     18.17 o 
 -16   4   3      463.18      391.58     20.02 o 
 -14   4   3      441.76      487.65     20.23 o 
 -12   4   3      156.40      147.52     12.58 o 
 -10   4   3        3.92       -2.81      6.06 o 
  -8   4   3      189.70      253.36     10.20 o 
  -6   4   3      344.28      388.11     12.06 o 
  -4   4   3     3754.25     3632.99     44.75 o 
  -2   4   3       92.19      110.85      7.34 o 
   0   4   3     5864.34     5952.47     56.69 o 
   2   4   3     4866.39     5138.66     46.94 o 
   4   4   3    10700.56    10481.82    120.68 o 
   6   4   3     2048.69     2078.50     33.54 o 
   8   4   3       10.68       21.50      7.60 o 
  10   4   3     1448.88     1376.38     29.97 o 
  12   4   3     1700.68     1610.51     35.10 o 
  14   4   3      138.05      173.97     22.88 o 
  16   4   3      272.13      257.89     20.37 o 
  18   4   3      262.40      261.37     21.69 o 
  20   4   3       22.28       20.83     17.61 o 
 -19   5   3        2.12       -4.05     14.88 o 
 -17   5   3       12.37       21.92     13.30 o 
 -15   5   3        3.70       23.47     12.23 o 
 -13   5   3        2.95      -10.28     10.28 o 
 -11   5   3      456.96      461.88     18.31 o 
  -9   5   3      459.81      433.54     14.20 o 
  -7   5   3       60.56      116.65      8.48 o 
  -5   5   3      330.27      279.94     12.07 o 
  -3   5   3      714.97      752.40     18.01 o 
  -1   5   3     2565.79     2441.83     31.86 o 
   1   5   3     2084.65     2028.96     25.92 o 
   3   5   3     3380.77     3379.35     45.55 o 
   5   5   3     4637.64     4438.35     62.09 o 
   7   5   3      608.39      669.28     17.89 o 
   9   5   3     1857.76     1926.65     32.44 o 
  11   5   3        9.37       21.27     13.40 o 
  13   5   3      900.82      925.61     26.07 o 
  15   5   3       10.94        4.25     11.81 o 
  17   5   3       15.75       -7.63     12.71 o 
  19   5   3        1.97      -15.57     15.57 o 
 -20   6   3      111.07       95.70     31.96 o 
 -18   6   3       23.41      -12.98     12.98 o 
 -16   6   3      397.08      356.97     21.41 o 
 -14   6   3        3.59       20.81     12.06 o 
 -12   6   3      743.52      574.67     21.51 o 
 -10   6   3     2619.32     2364.89     38.77 o 
  -8   6   3      476.73      512.21     15.80 o 
  -6   6   3      414.79      397.36     13.73 o 
  -4   6   3      344.89      334.48     19.16 o 
  -2   6   3      363.65      409.76     14.03 o 
   0   6   3      278.46      369.92     13.23 o 
   2   6   3      257.08      283.02     12.35 o 
   4   6   3      189.99      243.28     10.87 o 
   6   6   3     1158.73     1088.79     25.51 o 
   8   6   3      257.45      288.38     14.71 o 
  10   6   3      552.47      452.85     18.68 o 
  12   6   3      701.41      625.74     22.35 o 
  14   6   3       17.85       16.81     12.16 o 
  16   6   3      117.89      156.04     18.98 o 
  18   6   3      129.60      152.61     20.71 o 
 -19   7   3       16.18       15.83     16.72 o 
 -17   7   3      112.11       86.70     16.22 o 
 -15   7   3        0.04        3.81     12.58 o 
 -13   7   3       61.30       49.32     12.99 o 
 -11   7   3      148.85      164.20     14.83 o 
  -9   7   3      167.40      121.54     13.16 o 
  -7   7   3      299.66      284.40     13.51 o 
  -5   7   3      997.94     1025.22     23.98 o 
  -3   7   3      940.99      888.24     20.72 o 
  -1   7   3        3.48       21.37      9.98 o 
   1   7   3      347.63      491.95     17.05 o 
   3   7   3        2.21        3.56      7.59 o 
   5   7   3     1908.41     1885.85     35.52 o 
   7   7   3     1036.30     1007.56     27.73 o 
   9   7   3      121.25      170.45     14.23 o 
  11   7   3       72.42       75.08     12.84 o 
  13   7   3       19.45       70.11     13.28 o 
  15   7   3       12.57       16.58     15.68 o 
  17   7   3      248.23      311.67     25.46 o 
 -16   8   3        4.83        4.73     15.46 o 
 -14   8   3        0.24        4.84     12.98 o 
 -12   8   3       36.46       39.25     25.59 o 
 -10   8   3      304.68      282.11     17.54 o 
  -8   8   3        8.13       37.82     10.30 o 
  -6   8   3     1021.19     1084.90     31.12 o 
  -4   8   3        6.25        6.81     10.25 o 
  -2   8   3        3.88       -1.73      9.46 o 
   0   8   3        0.20       -6.51      9.14 o 
   2   8   3       96.34      118.42     12.58 o 
   4   8   3      330.86      283.37     14.10 o 
   6   8   3     2831.96     2748.13     47.32 o 
   8   8   3      308.01      321.02     17.34 o 
  10   8   3       16.41       30.50     14.70 o 
  12   8   3      100.67       76.36     16.75 o 
  14   8   3      107.79       99.15     18.46 o 
  16   8   3       34.77       51.42     19.21 o 
 -15   9   3      146.07      137.73     20.16 o 
 -13   9   3      125.57      138.29     16.53 o 
 -11   9   3      235.00      175.34     16.36 o 
  -9   9   3      140.00      160.02     15.48 o 
  -7   9   3     1148.55     1024.75     25.54 o 
  -5   9   3        0.14       -5.52     10.69 o 
  -3   9   3        1.42       -7.25      9.99 o 
  -1   9   3      777.29      764.90     23.07 o 
   1   9   3      214.99      194.27     15.32 o 
   3   9   3      346.11      328.76     17.84 o 
   5   9   3     1318.20     1310.22     52.09 o 
   7   9   3      227.53      203.05     23.39 o 
   9   9   3     1777.75     1764.48     48.31 o 
  11   9   3        0.49       41.44     23.06 o 
  13   9   3        1.47       -6.43     17.76 o 
  15   9   3       22.92       26.57     18.15 o 
 -14  10   3      367.04      480.58     27.95 o 
 -12  10   3        7.58       26.53     24.39 o 
 -10  10   3       23.41       33.10     13.63 o 
  -8  10   3       72.15       37.17     13.51 o 
  -6  10   3      170.96      160.03     15.53 o 
  -4  10   3       26.97       27.40     12.31 o 
  -2  10   3      160.33      183.54     14.78 o 
   0  10   3     1215.85     1207.49     31.05 o 
   2  10   3      654.02      725.42     25.93 o 
   4  10   3      721.12      733.28     25.78 o 
   6  10   3      748.81      696.60     31.74 o 
   8  10   3       10.89       33.36     15.53 o 
  10  10   3       36.00       94.51     24.36 o 
  12  10   3       17.70       16.75     17.06 o 
 -11  11   3        2.62      -15.21     15.21 o 
  -9  11   3      134.84      143.76     18.76 o 
  -7  11   3      442.29      466.43     22.79 o 
  -5  11   3      816.31      721.34     26.65 o 
  -3  11   3      455.32      434.53     21.90 o 
  -1  11   3        0.07       14.63     13.32 o 
   1  11   3     1137.16     1016.14     31.67 o 
   3  11   3        7.19       15.99     13.21 o 
   5  11   3       37.25       36.09     17.42 o 
   7  11   3      229.71      289.45     38.42 o 
   9  11   3       20.62       28.56     16.63 o 
  11  11   3      377.29      342.73     25.49 o 
  -8  12   3      139.51      162.56     19.94 o 
  -6  12   3       96.28       94.69     20.23 o 
  -4  12   3       45.63       42.89     18.37 o 
  -2  12   3        0.01       -6.39     13.37 o 
   0  12   3       60.61       64.59     19.80 o 
   2  12   3        7.31      -12.91     12.91 o 
   4  12   3        2.60      -14.09     18.89 o 
   6  12   3        0.01        1.21     16.99 o 
   8  12   3       69.09       77.84     21.91 o 
  -1  13   3       24.80       57.73     42.14 o 
 -22   0   4      158.81      127.77     31.39 o 
 -20   0   4     1033.21     1072.44     54.34 o 
 -18   0   4      103.41      148.15     27.45 o 
 -16   0   4      322.14      295.76     42.42 o 
 -14   0   4     3568.93     3366.73     82.80 o 
 -12   0   4      654.00      750.40     33.92 o 
 -10   0   4      427.75      466.19     27.33 o 
  -8   0   4     5937.32     6242.41    118.77 o 
  -6   0   4     1060.27     1313.16     59.30 o 
  -4   0   4     7113.54     7330.30    129.11 o 
  -2   0   4   148623.42   141678.06   1680.87 o 
   0   0   4     5118.07     5046.13    105.42 o 
   2   0   4    54615.25    53967.23    642.76 o 
   4   0   4     1102.54     1165.59     23.17 o 
   6   0   4     1576.95     1707.70     39.68 o 
   8   0   4     2995.91     2929.43     54.54 o 
  10   0   4      456.18      484.89     21.38 o 
  12   0   4      300.55      244.03     18.04 o 
  14   0   4      252.10      277.88     21.42 o 
  16   0   4      248.05      279.65     23.35 o 
  18   0   4      146.92      144.97     27.92 o 
  20   0   4        0.55        8.02     23.82 o 
 -21   1   4       14.29      -16.78     16.78 o 
 -19   1   4       79.54       80.15     18.05 o 
 -17   1   4      284.42      312.27     29.56 o 
 -15   1   4       29.63       44.91     13.97 o 
 -13   1   4     1626.08     1565.13     35.80 o 
 -11   1   4     1451.71     1436.03     31.00 o 
  -9   1   4      138.41      139.31     13.90 o 
  -7   1   4      148.92      158.64     10.45 o 
  -5   1   4    23242.88    22252.01    267.64 o 
  -3   1   4     3069.76     3051.64     30.67 o 
  -1   1   4      308.61      249.05      6.71 o 
   1   1   4      964.77      861.82      9.87 o 
   3   1   4      143.28      195.44      6.17 o 
   5   1   4     3435.59     3512.52     39.86 o 
   7   1   4     2904.56     3028.99     37.45 o 
   9   1   4      144.30      187.88      9.85 o 
  11   1   4       50.88       42.45      8.33 o 
  13   1   4      393.32      469.31     20.08 o 
  15   1   4     1317.44     1276.38     32.43 o 
  17   1   4       19.63       16.60     14.08 o 
  19   1   4      167.57      167.76     31.52 o 
  21   1   4      226.56      248.10     25.64 o 
 -22   2   4       70.14      114.90     22.04 o 
 -20   2   4       44.41       14.13     21.28 o 
 -18   2   4       96.36       55.27     19.58 o 
 -16   2   4       37.32       21.22     14.19 o 
 -14   2   4      742.72      682.33     27.21 o 
 -12   2   4     3320.34     3345.59     55.98 o 
 -10   2   4     1798.87     1680.07     45.51 o 
  -8   2   4      561.40      514.79     16.68 o 
  -6   2   4    10165.92     9899.38     95.23 o 
  -4   2   4      353.00      299.63     10.73 o 
  -2   2   4     4262.97     4136.29     38.45 o 
   0   2   4    19491.27    19871.11    170.07 o 
   2   2   4     7127.08     6960.14     79.20 o 
   4   2   4     2585.68     2744.17     35.46 o 
   6   2   4      488.56      403.38     14.57 o 
   8   2   4      289.68      321.60     16.43 o 
  10   2   4     2049.06     2278.08     37.34 o 
  12   2   4      393.12      382.78     17.91 o 
  14   2   4     1427.70     1292.83     31.55 o 
  16   2   4      199.33      205.87     21.40 o 
  18   2   4      382.27      424.72     24.00 o 
  20   2   4      429.69      453.99     34.51 o 
 -21   3   4        3.00      -17.38     17.38 o 
 -19   3   4        0.77       -5.43     17.95 o 
 -17   3   4       43.08       47.78     17.54 o 
 -15   3   4      283.19      273.87     22.32 o 
 -13   3   4      283.43      254.11     13.75 o 
 -11   3   4       23.01       62.33      8.07 o 
  -9   3   4     3899.27     4166.77     46.89 o 
  -7   3   4    10758.65    11598.09    112.26 o 
  -5   3   4     1004.33     1075.78     17.54 o 
  -3   3   4    13098.38    12756.00    120.19 o 
  -1   3   4      613.20      710.45     14.14 o 
   1   3   4        7.95       20.70      4.04 o 
   3   3   4      848.85      866.88     15.73 o 
   5   3   4     1469.98     1415.10     32.95 o 
   7   3   4     2241.69     2285.62     35.99 o 
   9   3   4     1275.82     1239.53     26.18 o 
  11   3   4      190.22      186.32     16.45 o 
  13   3   4     1225.36     1108.87     48.70 o 
  15   3   4     2129.74     2083.84     42.03 o 
  17   3   4      135.10      117.16     17.18 o 
  19   3   4        0.23      -14.82     14.82 o 
 -20   4   4      708.85      753.65     32.25 o 
 -18   4   4      360.14      361.27     22.56 o 
 -16   4   4      649.62      587.68     25.56 o 
 -14   4   4      355.69      295.08     16.93 o 
 -12   4   4      456.65      449.37     17.95 o 
 -10   4   4      448.44      551.42     14.99 o 
  -8   4   4       10.55        9.37      6.22 o 
  -6   4   4      169.04      246.52     10.08 o 
  -4   4   4     3732.92     3671.76     41.34 o 
  -2   4   4      106.40      107.16      8.14 o 
   0   4   4       72.41      137.08      7.43 o 
   2   4   4     2601.89     2573.88     28.49 o 
   4   4   4      849.01      801.68     19.08 o 
   6   4   4      944.12      879.90     18.73 o 
   8   4   4      197.50      220.79     11.39 o 
  10   4   4      205.72      186.27     14.45 o 
  12   4   4        1.40        9.14     13.00 o 
  14   4   4       36.23       40.53     14.03 o 
  16   4   4       16.90       16.22     14.30 o 
  18   4   4        7.44        4.09     15.70 o 
  20   4   4       31.64       25.51     20.88 o 
 -19   5   4        0.00        6.15     15.19 o 
 -17   5   4       35.59       41.36     14.47 o 
 -15   5   4      453.96      490.54     21.47 o 
 -13   5   4      636.72      606.30     22.27 o 
 -11   5   4       35.35       16.70     10.98 o 
  -9   5   4      834.41      921.61     19.12 o 
  -7   5   4      140.18      153.88     10.30 o 
  -5   5   4      464.72      586.11     15.10 o 
  -3   5   4      127.24      125.32      9.72 o 
  -1   5   4     1404.23     1406.67     22.73 o 
   1   5   4        2.02        0.19      6.24 o 
   3   5   4    27559.24    28810.14    265.94 o 
   5   5   4    17186.26    17187.58    194.03 o 
   7   5   4      915.61     1034.07     21.51 o 
   9   5   4     3470.18     3409.54     46.90 o 
  11   5   4     2286.82     2346.11     38.45 o 
  13   5   4      309.52      304.30     17.39 o 
  15   5   4      280.27      247.69     21.44 o 
  17   5   4       21.40        3.89     13.25 o 
  19   5   4        4.64      -11.44     16.02 o 
 -20   6   4       12.73       -5.59     16.01 o 
 -18   6   4       19.79       34.40     18.87 o 
 -16   6   4      272.34      279.84     18.96 o 
 -14   6   4      208.16      204.81     16.14 o 
 -12   6   4       64.67       29.41     11.57 o 
 -10   6   4      252.58      288.26     13.11 o 
  -8   6   4       12.97        9.34      7.63 o 
  -6   6   4       87.37       79.32      8.53 o 
  -4   6   4        0.42       -1.67      7.37 o 
  -2   6   4       14.27       28.33      7.45 o 
   0   6   4     1120.12     1164.92     26.60 o 
   2   6   4      339.75      339.53     12.91 o 
   4   6   4     1754.74     1799.78     37.94 o 
   6   6   4     2103.16     1962.60     35.00 o 
   8   6   4     2580.09     2471.78     38.43 o 
  10   6   4      807.97      764.72     22.98 o 
  12   6   4        9.51       15.29     11.28 o 
  14   6   4      126.71      127.68     14.73 o 
  16   6   4      475.19      474.30     26.26 o 
  18   6   4       14.53      -15.96     15.96 o 
 -19   7   4        3.03        3.41     16.38 o 
 -17   7   4        0.00       -9.46     13.43 o 
 -15   7   4       19.45       32.28     13.51 o 
 -13   7   4      100.18       79.33     13.61 o 
 -11   7   4      210.82      220.05     15.84 o 
  -9   7   4       30.44       26.64      9.45 o 
  -7   7   4       85.28       97.63     10.23 o 
  -5   7   4      825.92      823.05     22.17 o 
  -3   7   4        9.46       27.03      8.45 o 
  -1   7   4      205.30      216.02     12.22 o 
   1   7   4     1416.36     1443.30     25.84 o 
   3   7   4       83.34       75.87      9.02 o 
   5   7   4      418.88      431.89     18.79 o 
   7   7   4     2288.15     2322.05     41.98 o 
   9   7   4      129.49      121.55     12.93 o 
  11   7   4     1150.82     1182.86     32.03 o 
  13   7   4      670.95      645.63     34.96 o 
  15   7   4       78.02       66.75     21.36 o 
  17   7   4        0.05      -16.20     16.20 o 
 -16   8   4        3.12        4.95     14.24 o 
 -14   8   4      406.91      407.14     21.82 o 
 -12   8   4       60.24       38.86     13.02 o 
 -10   8   4      204.15      174.96     15.26 o 
  -8   8   4     1664.37     1631.68     29.98 o 
  -6   8   4       20.93       31.55     10.97 o 
  -4   8   4        0.43       -6.74     10.07 o 
  -2   8   4     1476.04     1466.97     27.92 o 
   0   8   4     1382.72     1370.93     27.11 o 
   2   8   4      498.18      554.45     20.59 o 
   4   8   4       38.30       28.75     10.37 o 
   6   8   4     2666.22     2651.02     56.52 o 
   8   8   4     5197.42     5010.74     68.53 o 
  10   8   4      166.20      144.46     23.25 o 
  12   8   4        3.35       -2.73     14.36 o 
  14   8   4      158.78      136.85     19.02 o 
  16   8   4        4.16        0.85     16.73 o 
 -15   9   4        6.39       16.64     16.51 o 
 -13   9   4       98.22      125.04     16.18 o 
 -11   9   4      119.35      106.61     17.67 o 
  -9   9   4      144.49      136.27     14.85 o 
  -7   9   4        1.48        7.83     11.78 o 
  -5   9   4       35.47       19.81     13.08 o 
  -3   9   4      650.22      685.96     21.83 o 
  -1   9   4      548.27      538.44     20.09 o 
   1   9   4       18.87        2.57     12.62 o 
   3   9   4      646.41      650.82     23.24 o 
   5   9   4      301.99      300.24     22.62 o 
   7   9   4      194.34      221.57     23.81 o 
   9   9   4     1737.50     1729.69     41.32 o 
  11   9   4     1195.59     1244.32     37.03 o 
  13   9   4       65.42       77.13     18.44 o 
  15   9   4      317.46      407.44     27.48 o 
 -14  10   4        8.71       51.07     17.75 o 
 -12  10   4      126.56      137.53     16.84 o 
 -10  10   4        0.50       -5.96     22.38 o 
  -8  10   4        8.86       -3.82     12.09 o 
  -6  10   4       63.30       32.58     13.03 o 
  -4  10   4       32.04       32.28     12.50 o 
  -2  10   4       60.49       60.16     13.92 o 
   0  10   4      271.45      270.42     18.18 o 
   2  10   4      213.55      191.47     17.37 o 
   4  10   4      107.09       88.28     16.05 o 
   6  10   4      280.74      252.15     22.76 o 
   8  10   4     1816.26     1615.34     53.16 o 
  10  10   4      421.29      420.93     29.35 o 
  12  10   4       84.11       82.75     19.28 o 
 -11  11   4       67.09       52.87     17.24 o 
  -9  11   4       10.13       -2.64     13.26 o 
  -7  11   4        1.31      -11.12     12.98 o 
  -5  11   4        0.27        4.69     12.63 o 
  -3  11   4      298.41      311.83     19.71 o 
  -1  11   4      165.65      182.89     18.83 o 
   1  11   4      230.90      247.56     18.58 o 
   3  11   4      959.43      894.19     33.40 o 
   5  11   4      200.04      224.85     22.81 o 
   7  11   4       15.33       32.03     17.72 o 
   9  11   4       44.81       79.86     18.21 o 
  11  11   4       14.49      -13.48     19.83 o 
  -8  12   4        5.99       16.07     15.78 o 
  -6  12   4        7.65       70.30     15.07 o 
  -4  12   4      248.74      294.08     20.66 o 
  -2  12   4       33.44       34.08     16.38 o 
   0  12   4      187.20      189.54     18.15 o 
   2  12   4       23.96       31.30     15.65 o 
   4  12   4       50.43       59.65     18.48 o 
   6  12   4        0.43        4.01     17.65 o 
 -21   1   5       32.43       28.82     21.00 o 
 -19   1   5      233.40      198.91     21.57 o 
 -17   1   5      223.11      246.73     20.96 o 
 -15   1   5     1181.01     1162.96     34.57 o 
 -13   1   5     1336.94     1259.53     32.41 o 
 -11   1   5     3816.02     4025.09     62.17 o 
  -9   1   5     9047.16     9113.75    118.94 o 
  -7   1   5     2349.44     2420.86     38.52 o 
  -5   1   5     5253.76     5272.13     68.58 o 
  -3   1   5      233.12      230.38      7.13 o 
  -1   1   5     1631.20     1758.38     22.00 o 
   1   1   5     3606.09     3694.24     32.11 o 
   3   1   5      598.48      648.77     10.70 o 
   5   1   5        0.82        7.27      5.44 o 
   7   1   5     1122.62     1107.11     19.73 o 
   9   1   5      695.33      744.39     18.14 o 
  11   1   5      144.48      148.10     10.49 o 
  13   1   5      626.03      626.33     19.69 o 
  15   1   5       10.69      -11.97     11.97 o 
  17   1   5     1139.39     1128.38     35.84 o 
  19   1   5        7.71       24.00     17.74 o 
  21   1   5        5.91       -4.57     18.19 o 
 -22   2   5       13.91       34.34     19.56 o 
 -20   2   5      164.73      205.44     28.69 o 
 -18   2   5        5.00       11.42     15.33 o 
 -16   2   5      162.72      138.99     17.88 o 
 -14   2   5      237.78      259.32     18.68 o 
 -12   2   5      138.24      165.31     14.30 o 
 -10   2   5     3819.74     3952.63     60.05 o 
  -8   2   5        7.98       -7.03      7.03 o 
  -6   2   5     2479.14     2300.89     29.82 o 
  -4   2   5      780.02      809.28     11.89 o 
  -2   2   5     4916.33     4461.43     43.73 o 
   0   2   5     4407.42     4446.84     43.94 o 
   2   2   5    10730.06    10906.37    110.88 o 
   4   2   5      414.44      463.03     12.98 o 
   6   2   5     1862.69     2032.50     27.83 o 
   8   2   5      543.91      628.65     19.81 o 
  10   2   5      262.08      285.85     12.22 o 
  12   2   5     2196.36     2081.62     55.49 o 
  14   2   5       49.30       59.47     13.42 o 
  16   2   5      424.38      421.37     22.79 o 
  18   2   5      703.00      715.57     29.16 o 
  20   2   5       78.72       66.13     19.79 o 
 -21   3   5        0.69       -4.03     17.94 o 
 -19   3   5       97.01      110.58     19.47 o 
 -17   3   5       26.51       -8.02     14.56 o 
 -15   3   5      264.52      279.69     20.72 o 
 -13   3   5        2.02        5.75      8.86 o 
 -11   3   5       19.94       40.28      7.92 o 
  -9   3   5     1015.87     1098.85     19.47 o 
  -7   3   5    13615.70    14376.37    137.28 o 
  -5   3   5      898.30      962.28     16.59 o 
  -3   3   5     1320.57     1287.53     19.22 o 
  -1   3   5     2239.70     2141.74     27.41 o 
   1   3   5     2643.42     3085.67     36.96 o 
   3   3   5     7923.25     8326.52     96.44 o 
   5   3   5     2273.75     2552.66     45.81 o 
   7   3   5      577.37      580.41     27.79 o 
   9   3   5      134.86      112.81     11.13 o 
  11   3   5       74.93       65.01     11.68 o 
  13   3   5     1590.37     1555.40     34.71 o 
  15   3   5       55.34       61.99     14.53 o 
  17   3   5      422.86      372.17     22.81 o 
  19   3   5       16.22        0.76     17.04 o 
 -20   4   5      633.65      645.35     30.11 o 
 -18   4   5       25.31       25.42     14.21 o 
 -16   4   5      459.81      398.46     21.91 o 
 -14   4   5      560.45      375.04     20.09 o 
 -12   4   5       23.90       36.06      9.22 o 
 -10   4   5      101.92      105.91      8.89 o 
  -8   4   5       42.82       72.67      7.66 o 
  -6   4   5      108.52      114.82      8.07 o 
  -4   4   5     2317.10     2256.66     28.92 o 
  -2   4   5     1089.21     1149.93     19.42 o 
   0   4   5       15.69       26.36      6.36 o 
   2   4   5     1288.59     1383.38     30.28 o 
   4   4   5     5354.61     5578.11     62.74 o 
   6   4   5     4950.59     5235.79     66.33 o 
   8   4   5      708.46      657.10     21.15 o 
  10   4   5      556.39      524.55     20.46 o 
  12   4   5     2147.03     2022.41     39.84 o 
  14   4   5      322.48      347.01     20.87 o 
  16   4   5      104.70      121.04     17.07 o 
  18   4   5        0.04        7.41     15.68 o 
  20   4   5      153.02      173.82     21.83 o 
 -19   5   5        0.65      -12.82     14.89 o 
 -17   5   5       23.63       47.88     14.53 o 
 -15   5   5      136.39      165.42     27.21 o 
 -13   5   5      405.65      405.86     18.75 o 
 -11   5   5      471.34      501.00     16.14 o 
  -9   5   5        6.68        0.07      7.65 o 
  -7   5   5     3897.45     3929.74     45.99 o 
  -5   5   5     3644.65     3644.67     42.59 o 
  -3   5   5      169.32      198.76     10.98 o 
  -1   5   5        9.33        5.49      6.08 o 
   1   5   5       32.94       30.74      7.02 o 
   3   5   5     5289.69     5361.75     61.80 o 
   5   5   5       40.16       73.51      8.89 o 
   7   5   5     2833.19     2922.53     40.28 o 
   9   5   5      451.67      486.21     17.41 o 
  11   5   5      997.35     1017.45     25.57 o 
  13   5   5      136.81      144.88     14.14 o 
  15   5   5        8.04      -10.99     11.63 o 
  17   5   5        7.50      -14.72     14.72 o 
  19   5   5       11.87       -2.58     16.33 o 
 -20   6   5        0.63        8.40     16.94 o 
 -18   6   5        0.36        0.07     14.17 o 
 -16   6   5       21.50       38.22     15.52 o 
 -14   6   5      958.89      939.72     27.31 o 
 -12   6   5       39.92       41.12     11.96 o 
 -10   6   5       81.33       86.53     10.09 o 
  -8   6   5      550.49      500.58     16.10 o 
  -6   6   5     3015.84     3025.51     45.65 o 
  -4   6   5      136.63      157.06     12.71 o 
  -2   6   5     3438.22     3500.44     42.76 o 
   0   6   5       21.05       13.40      7.42 o 
   2   6   5       37.60       68.83      8.05 o 
   4   6   5      715.16      678.93     22.40 o 
   6   6   5      973.94      997.45     25.04 o 
   8   6   5     5529.62     5278.79     65.70 o 
  10   6   5     1920.28     1854.56     33.87 o 
  12   6   5       45.96       64.69     13.33 o 
  14   6   5        1.24      -11.05     13.53 o 
  16   6   5       43.94       32.32     16.05 o 
  18   6   5       11.22        2.25     16.52 o 
 -19   7   5       35.85       69.08     17.59 o 
 -17   7   5      102.72      116.95     17.86 o 
 -15   7   5        0.53      -11.95     11.95 o 
 -13   7   5       14.37       10.48     12.16 o 
 -11   7   5      144.16      148.19     14.29 o 
  -9   7   5      554.39      511.76     18.03 o 
  -7   7   5      524.33      543.25     17.75 o 
  -5   7   5       73.35       79.13     12.22 o 
  -3   7   5       49.71       53.33      9.13 o 
  -1   7   5     2706.67     2624.81     36.60 o 
   1   7   5      800.89      865.76     25.21 o 
   3   7   5     1856.44     1917.81     36.50 o 
   5   7   5     2931.89     3046.74     48.43 o 
   7   7   5     1062.10     1235.28     29.67 o 
   9   7   5      102.39      134.77     13.45 o 
  11   7   5      464.04      445.19     23.39 o 
  13   7   5       30.61       10.23     19.38 o 
  15   7   5      128.18      148.80     19.37 o 
  17   7   5       31.81       47.48     18.13 o 
 -18   8   5      188.64      182.33     56.19 o 
 -16   8   5      350.40      420.97     24.71 o 
 -14   8   5        1.64       14.15     12.99 o 
 -12   8   5      120.28      120.06     17.60 o 
 -10   8   5      300.29      255.59     17.49 o 
  -8   8   5     2256.68     2281.74     42.96 o 
  -6   8   5      890.41      883.08     24.94 o 
  -4   8   5       68.99       86.70     12.30 o 
  -2   8   5      181.33      193.98     13.41 o 
   0   8   5      822.72      899.45     23.08 o 
   2   8   5     2318.53     2177.34     41.31 o 
   4   8   5      253.10      271.40     18.35 o 
   6   8   5      134.99      192.26     15.03 o 
   8   8   5       60.45       82.13     15.32 o 
  10   8   5      391.26      401.50     22.75 o 
  12   8   5       12.97       11.67     15.18 o 
  14   8   5      736.28      822.82     32.56 o 
  16   8   5      546.08      529.91     29.41 o 
 -15   9   5       25.45       48.11     15.26 o 
 -13   9   5      336.36      339.14     22.20 o 
 -11   9   5      647.15      659.69     24.71 o 
  -9   9   5      431.85      477.16     21.56 o 
  -7   9   5      565.66      539.30     19.76 o 
  -5   9   5       32.85       36.28     11.85 o 
  -3   9   5      579.90      591.27     22.73 o 
  -1   9   5      157.18      157.16     13.70 o 
   1   9   5       40.84       49.23     12.49 o 
   3   9   5       17.83       21.61     13.23 o 
   5   9   5        0.24       28.55     19.10 o 
   7   9   5       88.34       70.14     16.83 o 
   9   9   5      229.49      238.15     21.94 o 
  11   9   5      421.67      431.40     25.25 o 
  13   9   5       37.63       19.92     17.22 o 
 -14  10   5        0.01       -5.03     16.39 o 
 -12  10   5      182.36      183.69     19.39 o 
 -10  10   5      288.89      328.83     21.27 o 
  -8  10   5        8.74        9.31     12.26 o 
  -6  10   5      112.66      123.92     13.58 o 
  -4  10   5      119.07      124.56     14.87 o 
  -2  10   5        2.42       -7.28     12.18 o 
   0  10   5      492.73      470.19     21.75 o 
   2  10   5      159.17      217.47     21.45 o 
   4  10   5       76.94       41.07     20.46 o 
   6  10   5      322.87      303.92     23.97 o 
   8  10   5     2160.78     2057.84     52.28 o 
  10  10   5      876.65      849.46     33.60 o 
  12  10   5       13.03        4.78     17.28 o 
 -11  11   5       72.84       51.42     23.99 o 
  -9  11   5       34.50       35.27     14.02 o 
  -7  11   5       25.31       53.62     14.77 o 
  -5  11   5     1333.57     1315.25     33.34 o 
  -3  11   5      450.92      497.41     23.44 o 
  -1  11   5      267.80      234.12     18.51 o 
   1  11   5       69.14       58.49     15.83 o 
   3  11   5       60.93       59.33     15.83 o 
   5  11   5      825.38      896.56     36.44 o 
   7  11   5       49.89       85.81     19.57 o 
   9  11   5      877.65      867.00     41.97 o 
  -8  12   5       29.73        1.80     23.04 o 
  -6  12   5       51.23       47.50     19.96 o 
  -4  12   5       11.47       24.93     14.61 o 
  -2  12   5      106.51       92.66     17.49 o 
   0  12   5        0.03        5.95     15.11 o 
   2  12   5       21.83       57.40     16.91 o 
   4  12   5        5.86      -16.02     16.47 o 
   6  12   5       12.57      -16.14     29.68 o 
 -22   0   6       55.48       18.51     29.72 o 
 -20   0   6        0.64       18.93     27.52 o 
 -18   0   6      213.01      208.88     29.05 o 
 -16   0   6      722.79      701.13     41.45 o 
 -14   0   6     4973.41     4755.75    105.98 o 
 -12   0   6     5380.14     4962.12    161.90 o 
 -10   0   6     2795.35     2501.73     60.36 o 
  -8   0   6     4571.73     4746.66     94.42 o 
  -6   0   6     2779.95     2835.24     58.92 o 
  -4   0   6     3289.65     2780.44     54.42 o 
  -2   0   6     5392.39     4662.94     59.74 o 
   0   0   6   120149.80   116198.54   1127.10 o 
   2   0   6    14302.78    13682.46    149.73 o 
   4   0   6       20.08       33.44      8.84 o 
   6   0   6     2470.63     2620.89     47.08 o 
   8   0   6     2475.28     2471.26     46.84 o 
  10   0   6       41.55       32.59     11.05 o 
  12   0   6       41.94       73.55     14.50 o 
  14   0   6     4065.39     3987.39     79.56 o 
  16   0   6     2620.82     2772.79     78.96 o 
  18   0   6     1774.10     1872.28     67.36 o 
  20   0   6      556.65      439.98     41.65 o 
 -21   1   6       15.51       13.64     18.01 o 
 -19   1   6        2.12       17.42     16.60 o 
 -17   1   6      347.39      396.52     24.68 o 
 -15   1   6     2401.15     2250.52     47.19 o 
 -13   1   6      379.78      414.43     20.55 o 
 -11   1   6     4054.05     4033.41     61.95 o 
  -9   1   6     1057.43     1138.26     26.82 o 
  -7   1   6      734.98      765.41     20.99 o 
  -5   1   6     4257.16     4096.41     49.90 o 
  -3   1   6      675.10      721.30     11.67 o 
  -1   1   6     8524.11     8585.48     75.43 o 
   1   1   6     3268.39     3217.13     28.61 o 
   3   1   6     2173.29     1884.30     23.45 o 
   5   1   6     1302.38     1407.88     21.14 o 
   7   1   6     1041.70     1230.85     21.08 o 
   9   1   6       74.16      111.22      8.89 o 
  11   1   6      712.40      664.38     18.51 o 
  13   1   6        0.25       -1.10      9.36 o 
  15   1   6      321.04      365.12     30.02 o 
  17   1   6      711.91      730.67     28.36 o 
  19   1   6      408.67      409.69     28.01 o 
 -22   2   6       13.45       37.73     28.10 o 
 -20   2   6      481.59      482.26     29.92 o 
 -18   2   6      509.72      541.22     36.17 o 
 -16   2   6      322.12      282.39     21.06 o 
 -14   2   6        0.27       10.88     12.23 o 
 -12   2   6      943.48      965.78     28.13 o 
 -10   2   6      726.26      810.62     28.96 o 
  -8   2   6      507.43      644.17     16.31 o 
  -6   2   6     4797.07     5558.80     61.39 o 
  -4   2   6     1188.67     1233.74     15.91 o 
  -2   2   6     5100.12     4852.18     57.78 o 
   0   2   6      996.96      939.86     12.89 o 
   2   2   6      252.84      266.85      9.00 o 
   4   2   6       87.39      106.52      8.09 o 
   6   2   6     1482.30     1539.14     32.63 o 
   8   2   6     7257.96     7120.04    104.16 o 
  10   2   6       39.68       23.19      7.59 o 
  12   2   6      271.92      297.05     13.58 o 
  14   2   6      156.20      170.52     16.19 o 
  16   2   6      307.00      326.29     20.87 o 
  18   2   6      244.04      234.28     20.68 o 
  20   2   6       48.74       73.33     23.84 o 
 -21   3   6      192.49      300.36     30.43 o 
 -19   3   6        5.48        1.70     15.50 o 
 -17   3   6      103.81       99.26     17.55 o 
 -15   3   6       81.71       73.25     15.55 o 
 -13   3   6     1917.26     1941.59     35.17 o 
 -11   3   6     3523.85     3550.69     46.40 o 
  -9   3   6     8407.83     8733.63     94.95 o 
  -7   3   6    10596.38    11088.08    116.17 o 
  -5   3   6      751.16      805.86     16.12 o 
  -3   3   6      721.73      725.44     12.57 o 
  -1   3   6        0.40        0.95      7.88 o 
   1   3   6     8608.35     8384.52     96.48 o 
   3   3   6       74.54       62.77      8.05 o 
   5   3   6     2140.92     2132.01     32.28 o 
   7   3   6       16.41       12.24      7.87 o 
   9   3   6      388.91      358.56     15.98 o 
  11   3   6      180.73      177.92     14.60 o 
  13   3   6       92.88      107.01     14.53 o 
  15   3   6       92.81       62.37     14.73 o 
  17   3   6        2.74       16.72     14.91 o 
  19   3   6       11.44        6.30     15.82 o 
 -20   4   6        8.94       14.03     15.76 o 
 -18   4   6        2.02        1.81     18.13 o 
 -16   4   6       44.10       84.01     15.02 o 
 -14   4   6        8.37       -1.98     11.30 o 
 -12   4   6     1842.81     1851.10     31.18 o 
 -10   4   6     3216.41     3401.80     45.00 o 
  -8   4   6      339.92      401.14     19.74 o 
  -6   4   6      170.48      164.10      9.22 o 
  -4   4   6      347.24      366.47     12.08 o 
  -2   4   6      119.58      129.14     10.34 o 
   0   4   6      469.34      458.49     12.54 o 
   2   4   6       81.78      143.12     10.91 o 
   4   4   6     5922.40     6136.50     76.09 o 
   6   4   6     1227.67     1340.25     24.85 o 
   8   4   6      385.00      374.76     16.40 o 
  10   4   6     6020.40     5684.70     76.80 o 
  12   4   6      248.26      257.76     17.93 o 
  14   4   6      215.46      251.77     18.96 o 
  16   4   6        0.13       -6.47     14.26 o 
  18   4   6      314.22      328.72     23.87 o 
 -19   5   6       18.73        5.81     19.29 o 
 -17   5   6      818.88      785.24     29.53 o 
 -15   5   6      175.59      234.60     18.43 o 
 -13   5   6       77.69       59.21     12.74 o 
 -11   5   6       11.09       30.68      8.71 o 
  -9   5   6        0.95       -3.35      7.09 o 
  -7   5   6      756.32      817.69     17.56 o 
  -5   5   6      819.76      959.62     18.66 o 
  -3   5   6      194.80      193.83     10.81 o 
  -1   5   6       28.77       34.80      6.79 o 
   1   5   6     8979.08     9463.40     93.76 o 
   3   5   6     2611.22     2921.27     43.56 o 
   5   5   6     4791.84     4590.90     59.85 o 
   7   5   6     2049.71     2106.65     32.21 o 
   9   5   6        0.26       11.88      9.08 o 
  11   5   6      996.62     1060.28     25.92 o 
  13   5   6       46.79       43.77     11.56 o 
  15   5   6       82.02       68.72     15.97 o 
  17   5   6        1.21      -14.39     14.39 o 
  19   5   6       60.19       28.88     19.99 o 
 -20   6   6       98.68      153.12     21.03 o 
 -18   6   6        2.69        7.55     14.90 o 
 -16   6   6       96.95      100.09     15.93 o 
 -14   6   6     1093.53     1027.68     34.90 o 
 -12   6   6      289.07      233.15     19.45 o 
 -10   6   6        0.00       -0.56      8.54 o 
  -8   6   6      192.01      199.43     11.43 o 
  -6   6   6      674.88      680.04     17.22 o 
  -4   6   6     2424.98     2453.52     36.64 o 
  -2   6   6      152.92      175.74     10.39 o 
   0   6   6     3403.90     3288.39     39.97 o 
   2   6   6     2648.62     2617.68     33.92 o 
   4   6   6      187.94      226.61     14.27 o 
   6   6   6       15.41       30.60      8.75 o 
   8   6   6       25.05       39.88     10.10 o 
  10   6   6     1224.10     1189.45     35.54 o 
  12   6   6      154.35      152.00     16.95 o 
  14   6   6      208.62      216.15     19.91 o 
  16   6   6       45.41       51.57     25.58 o 
  18   6   6        6.37       -0.87     16.51 o 
 -19   7   6       50.74      102.18     19.00 o 
 -17   7   6       36.13       40.39     15.50 o 
 -15   7   6      289.21      270.15     20.02 o 
 -13   7   6      236.94      295.45     18.33 o 
 -11   7   6      755.06      737.42     24.59 o 
  -9   7   6     2526.11     2554.56     37.55 o 
  -7   7   6      262.41      269.29     15.15 o 
  -5   7   6     1219.42     1147.35     23.03 o 
  -3   7   6       21.03       13.91      9.27 o 
  -1   7   6      419.38      421.82     15.57 o 
   1   7   6     1426.40     1433.42     28.19 o 
   3   7   6       19.90       31.41     11.14 o 
   5   7   6     4104.58     3899.03     56.07 o 
   7   7   6     8579.79     8200.93    103.65 o 
   9   7   6      161.80      166.51     19.52 o 
  11   7   6       68.08       94.85     19.41 o 
  13   7   6       46.97       35.66     15.32 o 
  15   7   6       75.20       78.70     17.91 o 
  17   7   6      189.62      175.93     21.93 o 
 -16   8   6        0.18        0.14     14.36 o 
 -14   8   6      215.69      169.09     16.55 o 
 -12   8   6       84.45       65.32     13.64 o 
 -10   8   6       35.30       36.86     12.09 o 
  -8   8   6     1319.16     1379.81     27.75 o 
  -6   8   6     1550.76     1517.81     28.42 o 
  -4   8   6      698.65      754.32     23.84 o 
  -2   8   6       27.28       35.86     10.26 o 
   0   8   6     1242.62     1171.53     27.77 o 
   2   8   6      453.92      468.31     21.17 o 
   4   8   6     1292.42     1226.99     63.93 o 
   6   8   6     6707.94     6308.20     97.90 o 
   8   8   6        0.00        2.50     14.78 o 
  10   8   6        0.82        9.06     14.23 o 
  12   8   6      165.89      183.56     19.38 o 
  14   8   6       60.11       94.87     18.66 o 
  16   8   6       25.20       28.30     18.14 o 
 -15   9   6        0.00       -5.41     14.30 o 
 -13   9   6       68.93       50.76     14.64 o 
 -11   9   6        3.20       26.65     12.62 o 
  -9   9   6      111.87      112.91     14.19 o 
  -7   9   6        7.08        9.96     10.26 o 
  -5   9   6       58.71       46.32     12.48 o 
  -3   9   6      509.81      533.23     21.86 o 
  -1   9   6      488.38      554.91     20.31 o 
   1   9   6      363.83      358.82     22.97 o 
   3   9   6      245.67      264.61     18.83 o 
   5   9   6       70.61       63.51     16.39 o 
   7   9   6       42.72       37.67     22.47 o 
   9   9   6     1396.18     1450.73     38.73 o 
  11   9   6      165.65      183.46     20.00 o 
  13   9   6       39.62       59.10     17.84 o 
 -14  10   6       13.05       18.40     18.52 o 
 -12  10   6       27.13       29.07     14.03 o 
 -10  10   6      749.04      809.09     29.43 o 
  -8  10   6      352.58      341.08     22.40 o 
  -6  10   6      181.55      205.18     15.13 o 
  -4  10   6       19.27       24.61     12.19 o 
  -2  10   6       24.30        2.58     12.55 o 
   0  10   6      100.58       85.44     15.53 o 
   2  10   6       73.59       79.07     18.66 o 
   4  10   6       84.93       87.38     16.04 o 
   6  10   6       42.65       58.47     21.57 o 
   8  10   6       10.86       82.57     19.28 o 
  10  10   6        2.97       15.70     16.31 o 
  12  10   6        0.06      -14.64     16.88 o 
 -11  11   6        8.50        2.40     23.66 o 
  -9  11   6       10.79      -15.50     15.50 o 
  -7  11   6      366.81      389.92     21.51 o 
  -5  11   6      230.39      240.47     18.52 o 
  -3  11   6      363.76      382.13     21.42 o 
  -1  11   6      228.77      227.82     29.54 o 
   1  11   6        3.74        8.10     14.09 o 
   3  11   6       22.52       16.08     14.79 o 
   5  11   6       31.63       42.89     26.53 o 
   7  11   6        1.12       -9.40     17.06 o 
   9  11   6      322.78      289.19     36.26 o 
  -8  12   6        1.08      -16.42     16.42 o 
  -6  12   6      562.15      617.05     29.75 o 
  -4  12   6      493.90      543.62     35.34 o 
  -2  12   6       44.29       32.82     17.65 o 
   0  12   6       81.79       70.26     16.59 o 
   2  12   6       67.56       86.86     17.70 o 
   4  12   6       11.91       -7.71     16.33 o 
   6  12   6        7.73        1.59     19.79 o 
 -21   1   7      133.41      174.72     22.76 o 
 -19   1   7       42.93        2.26     16.66 o 
 -17   1   7     1006.77      992.40     52.47 o 
 -15   1   7      326.68      383.68     22.34 o 
 -13   1   7     3032.85     2905.99     52.04 o 
 -11   1   7     1852.38     1866.66     36.55 o 
  -9   1   7     2149.58     2155.43     37.93 o 
  -7   1   7     4773.52     5102.77     69.95 o 
  -5   1   7     4232.54     4274.92     52.20 o 
  -3   1   7     6589.84     6743.68     77.38 o 
  -1   1   7     3119.45     3243.78     33.07 o 
   1   1   7     1377.93     1449.96     15.19 o 
   3   1   7    11464.09    11952.04    121.31 o 
   5   1   7     1283.33     1414.32     21.77 o 
   7   1   7      817.37      932.88     20.73 o 
   9   1   7       80.31       98.25      8.93 o 
  11   1   7       68.10       65.44      9.73 o 
  13   1   7      469.05      513.06     19.04 o 
  15   1   7        9.58       -6.41     12.54 o 
  17   1   7        0.35       16.87     16.25 o 
  19   1   7       20.29        2.87     17.41 o 
 -22   2   7        0.35        1.03     18.43 o 
 -20   2   7       44.33       80.51     19.24 o 
 -18   2   7       11.98       31.03     23.55 o 
 -16   2   7       62.76       89.66     16.00 o 
 -14   2   7      398.65      391.70     21.65 o 
 -12   2   7     3547.92     3420.98     57.00 o 
 -10   2   7     4187.03     4147.64     62.59 o 
  -8   2   7     1503.53     1771.73     29.94 o 
  -6   2   7      395.91      480.09     13.64 o 
  -4   2   7     2983.20     3108.37     36.35 o 
  -2   2   7      600.84      614.44     13.21 o 
   0   2   7    19839.80    19632.16    180.69 o 
   2   2   7     9023.73     9037.03     93.74 o 
   4   2   7     6362.24     6457.75     69.31 o 
   6   2   7      445.05      496.92     14.07 o 
   8   2   7      661.79      714.11     21.05 o 
  10   2   7       46.33       25.82      8.05 o 
  12   2   7       56.77       35.46     10.32 o 
  14   2   7       78.01       88.83     14.48 o 
  16   2   7     1521.39     1577.49     37.87 o 
  18   2   7       84.84      119.48     17.89 o 
  20   2   7      501.41      549.66     32.69 o 
 -21   3   7       64.56       51.35     19.31 o 
 -19   3   7      160.35      182.63     21.70 o 
 -17   3   7       55.56       63.21     16.52 o 
 -15   3   7       20.10       44.37     11.41 o 
 -13   3   7      757.31      688.13     20.54 o 
 -11   3   7       68.74      115.50     10.11 o 
  -9   3   7     1770.09     1954.90     36.60 o 
  -7   3   7        4.34       10.90      6.88 o 
  -5   3   7      838.56      766.14     20.28 o 
  -3   3   7      513.60      520.72     15.07 o 
  -1   3   7     5072.41     5323.90     65.51 o 
   1   3   7     3568.21     3716.09     43.79 o 
   3   3   7    10497.00    11158.93    116.48 o 
   5   3   7     3342.68     3655.11     48.51 o 
   7   3   7       40.72       51.12      7.34 o 
   9   3   7     1385.38     1298.04     28.55 o 
  11   3   7      129.78      186.01     14.78 o 
  13   3   7      307.73      319.94     19.11 o 
  15   3   7       78.48       56.79     14.58 o 
  17   3   7       24.69       23.77     15.31 o 
  19   3   7      115.60      126.26     19.60 o 
 -20   4   7        6.52       15.54     15.25 o 
 -18   4   7       61.91       57.42     15.05 o 
 -16   4   7      157.51      199.21     17.72 o 
 -14   4   7     1325.09     1232.99     27.19 o 
 -12   4   7      288.94      328.75     14.85 o 
 -10   4   7      154.82      165.11     10.75 o 
  -8   4   7       22.74       26.06      8.82 o 
  -6   4   7      938.48      966.68     20.58 o 
  -4   4   7     3550.51     3768.29     45.34 o 
  -2   4   7       61.93       44.21      8.70 o 
   0   4   7     2682.64     2603.20     30.91 o 
   2   4   7     1784.78     1805.59     27.66 o 
   4   4   7     2611.62     2816.59     41.47 o 
   6   4   7       56.72       71.04      6.72 o 
   8   4   7     1912.62     1939.17     34.81 o 
  10   4   7      305.91      301.83     17.43 o 
  12   4   7      349.18      330.15     23.90 o 
  14   4   7       13.85       -9.08     12.69 o 
  16   4   7       41.39       37.01     15.38 o 
  18   4   7      124.95      144.22     19.49 o 
 -19   5   7      124.26      160.06     19.48 o 
 -17   5   7       13.78       31.65     18.48 o 
 -15   5   7      149.42      178.40     22.82 o 
 -13   5   7      512.50      467.86     22.17 o 
 -11   5   7       16.99        2.06      8.64 o 
  -9   5   7       58.61       61.55      8.97 o 
  -7   5   7     1679.77     1695.03     27.42 o 
  -5   5   7     2696.01     2680.45     44.59 o 
  -3   5   7     1082.89      968.11     22.18 o 
  -1   5   7      393.58      392.84     15.42 o 
   1   5   7      786.22      799.88     19.07 o 
   3   5   7      773.15      792.61     21.11 o 
   5   5   7     2716.83     2607.36     46.00 o 
   7   5   7      164.88      161.32     11.84 o 
   9   5   7     2400.83     2222.60     35.33 o 
  11   5   7     1169.56     1059.22     29.04 o 
  13   5   7       11.14       -3.45     10.51 o 
  15   5   7       11.98        0.72     13.98 o 
  17   5   7        2.66        5.21     15.66 o 
 -20   6   7      286.08      332.98     34.12 o 
 -18   6   7       88.64       97.83     17.31 o 
 -16   6   7      468.71      489.22     24.53 o 
 -14   6   7        8.57       -8.37     11.97 o 
 -12   6   7      213.65      165.34     15.32 o 
 -10   6   7      177.67      222.15     18.72 o 
  -8   6   7      441.52      382.48     15.17 o 
  -6   6   7     1197.52     1217.37     23.66 o 
  -4   6   7     1807.50     1815.97     32.04 o 
  -2   6   7       32.48       30.82      8.19 o 
   0   6   7      474.04      519.76     14.60 o 
   2   6   7      200.21      241.06     12.98 o 
   4   6   7     1618.41     1615.24     32.14 o 
   6   6   7      654.03      736.93     47.15 o 
   8   6   7     2222.22     2195.81     35.21 o 
  10   6   7       73.55       35.89     13.01 o 
  12   6   7        0.19       -3.23     12.80 o 
  14   6   7        1.78       33.02     15.24 o 
  16   6   7      270.86      251.29     21.96 o 
  18   6   7       40.13        6.60     22.81 o 
 -19   7   7      175.50      172.71     24.91 o 
 -17   7   7      268.81      256.05     21.03 o 
 -15   7   7      337.56      323.23     21.21 o 
 -13   7   7      120.98      160.75     17.33 o 
 -11   7   7       31.31       23.06     12.01 o 
  -9   7   7     1736.59     1731.84     29.91 o 
  -7   7   7        0.01       18.80     11.35 o 
  -5   7   7      641.56      607.12     17.93 o 
  -3   7   7       68.59       92.79     12.64 o 
  -1   7   7      205.73      232.47     13.74 o 
   1   7   7      498.33      508.04     22.14 o 
   3   7   7      499.95      502.65     26.20 o 
   5   7   7      315.39      365.82     20.89 o 
   7   7   7     1310.99     1405.65     38.29 o 
   9   7   7        9.82       17.91     13.00 o 
  11   7   7      136.35      127.07     16.66 o 
  13   7   7       72.07       63.77     16.39 o 
  15   7   7       43.95       42.39     16.73 o 
  17   7   7       16.52       17.68     23.57 o 
 -16   8   7        0.60       -1.76     14.49 o 
 -14   8   7      112.74      108.28     16.06 o 
 -12   8   7      589.68      604.17     33.16 o 
 -10   8   7     1545.62     1430.45     42.98 o 
  -8   8   7       53.53       85.99     11.44 o 
  -6   8   7       33.85       42.04      9.94 o 
  -4   8   7     2036.47     2027.45     36.82 o 
  -2   8   7     1110.14      997.68     25.79 o 
   0   8   7      183.75      241.39     15.40 o 
   2   8   7      303.88      304.78     20.81 o 
   4   8   7      144.11      166.02     16.05 o 
   6   8   7        2.82       48.78     15.32 o 
   8   8   7      316.64      304.96     22.58 o 
  10   8   7       53.82       31.93     14.61 o 
  12   8   7      139.38      171.83     19.10 o 
  14   8   7      168.61      186.61     20.85 o 
 -15   9   7        3.41       -7.84     20.58 o 
 -13   9   7        0.11       16.47     14.08 o 
 -11   9   7      698.14      650.49     28.26 o 
  -9   9   7      188.37      157.91     15.32 o 
  -7   9   7        2.13       10.08     10.16 o 
  -5   9   7      200.67      196.06     14.04 o 
  -3   9   7       73.68      102.69     14.77 o 
  -1   9   7     1218.84     1128.70     29.01 o 
   1   9   7      629.43      584.38     22.54 o 
   3   9   7       38.76       74.33     14.54 o 
   5   9   7      260.17      238.30     20.68 o 
   7   9   7     1719.86     1613.59     43.84 o 
   9   9   7      433.51      380.27     23.37 o 
  11   9   7       15.62       20.94     15.95 o 
  13   9   7      464.49      496.06     27.84 o 
 -14  10   7       44.50       34.99     20.57 o 
 -12  10   7       98.39       90.42     19.85 o 
 -10  10   7      367.84      425.47     27.58 o 
  -8  10   7      441.87      449.85     21.65 o 
  -6  10   7      528.56      526.23     21.72 o 
  -4  10   7       40.66       43.83     14.15 o 
  -2  10   7       24.56       20.22     18.19 o 
   0  10   7        8.43       14.66     12.37 o 
   2  10   7       47.20       19.05     14.44 o 
   4  10   7        7.62        9.29     13.56 o 
   6  10   7      577.74      552.19     42.97 o 
   8  10   7      176.62      179.77     21.89 o 
  10  10   7       97.24      112.86     19.09 o 
  12  10   7       96.06      100.66     31.23 o 
 -11  11   7       55.88      102.74     20.82 o 
  -9  11   7       31.50       27.96     34.72 o 
  -7  11   7      312.19      328.87     26.10 o 
  -5  11   7      200.00      222.14     17.28 o 
  -3  11   7       26.69       34.42     15.18 o 
  -1  11   7      655.28      637.18     28.32 o 
   1  11   7      130.19      121.04     17.42 o 
   3  11   7      107.79      110.53     17.23 o 
   5  11   7        0.02        1.88     16.08 o 
   7  11   7       35.87       61.28     19.48 o 
   9  11   7       13.14       69.87     21.68 o 
  -8  12   7      186.34      275.02     63.49 o 
  -6  12   7      767.00      835.27     53.48 o 
  -4  12   7      329.77      352.59     28.71 o 
  -2  12   7       15.47        7.28     17.09 o 
   0  12   7       26.65       18.32     15.43 o 
   2  12   7      176.13      183.78     36.34 o 
   4  12   7       56.32       56.80     21.56 o 
   6  12   7       18.15       54.94     29.57 o 
 -22   0   8       87.09      123.14     88.06 o 
 -20   0   8       73.69      100.89     27.38 o 
 -18   0   8     1034.52      915.67     50.03 o 
 -16   0   8       14.95        4.20     19.40 o 
 -14   0   8     3653.71     3516.18     85.95 o 
 -12   0   8       48.54       27.62     15.17 o 
 -10   0   8     3094.72     3054.56     69.86 o 
  -8   0   8     6762.66     7095.43    146.84 o 
  -6   0   8      251.47      363.59     20.83 o 
  -4   0   8     4613.83     4571.02     70.82 o 
  -2   0   8      261.62      344.46     12.67 o 
   0   0   8    12429.00    12095.94    133.68 o 
   2   0   8     2609.53     2699.05     35.03 o 
   4   0   8     2123.15     2034.36     38.21 o 
   6   0   8     5484.60     5578.77     88.18 o 
   8   0   8     4796.83     4904.44     93.46 o 
  10   0   8     2300.61     2353.25     48.87 o 
  12   0   8      561.62      552.32     26.87 o 
  14   0   8     1555.51     1547.03     60.35 o 
  16   0   8     3923.55     3756.39     96.93 o 
  18   0   8      146.62      227.91     32.07 o 
  20   0   8      914.70     1010.40     54.59 o 
 -21   1   8        1.59       29.55     18.19 o 
 -19   1   8        1.34      -14.89     14.89 o 
 -17   1   8     1828.38     1759.42     44.25 o 
 -15   1   8     5521.60     5131.50     81.48 o 
 -13   1   8        0.42      -11.05     11.05 o 
 -11   1   8      376.30      462.59     19.29 o 
  -9   1   8      184.12      199.98     12.91 o 
  -7   1   8     2167.37     2283.39     34.49 o 
  -5   1   8      784.12      882.84     14.61 o 
  -3   1   8      746.50      741.74     17.67 o 
  -1   1   8     2347.06     2384.76     23.78 o 
   1   1   8     4090.78     4131.52     36.79 o 
   3   1   8     1956.01     2049.63     24.82 o 
   5   1   8      721.07      821.20     15.23 o 
   7   1   8     2564.71     2728.69     35.70 o 
   9   1   8     3360.49     3397.87     43.75 o 
  11   1   8      930.05      879.03     21.52 o 
  13   1   8      554.87      543.97     19.75 o 
  15   1   8        3.79        7.03     13.31 o 
  17   1   8      440.93      391.81     29.11 o 
  19   1   8      151.91      181.54     22.43 o 
 -22   2   8      144.38      164.74     23.45 o 
 -20   2   8      585.65      690.82     33.86 o 
 -18   2   8      194.97      201.96     20.80 o 
 -16   2   8     1000.01      988.58     33.83 o 
 -14   2   8       59.84       49.71     13.52 o 
 -12   2   8       84.33       71.01     12.43 o 
 -10   2   8      607.74      656.26     17.60 o 
  -8   2   8      377.89      382.26     13.98 o 
  -6   2   8       61.66       36.29      6.72 o 
  -4   2   8     2058.59     1991.98     30.41 o 
  -2   2   8     2015.88     1932.80     28.11 o 
   0   2   8    11191.27    11344.23    107.01 o 
   2   2   8    15281.95    15842.73    138.07 o 
   4   2   8       54.40       35.10      6.45 o 
   6   2   8     1213.19     1280.18     22.19 o 
   8   2   8        1.35       -6.59      6.59 o 
  10   2   8     2162.88     2115.45     32.73 o 
  12   2   8      501.63      465.44     17.77 o 
  14   2   8      511.67      501.40     34.31 o 
  16   2   8      373.66      460.54     26.82 o 
  18   2   8      614.18      646.75     32.63 o 
 -21   3   8        1.80       13.07     15.28 o 
 -19   3   8      314.34      382.61     23.49 o 
 -17   3   8      192.74      254.85     19.05 o 
 -15   3   8       59.69       48.90     11.21 o 
 -13   3   8      630.46      597.55     19.72 o 
 -11   3   8     2936.46     3034.70     42.27 o 
  -9   3   8      817.88      793.17     18.47 o 
  -7   3   8     4014.37     3977.12     48.00 o 
  -5   3   8     2740.67     2830.08     54.51 o 
  -3   3   8       18.97       56.22      9.89 o 
  -1   3   8        0.07        5.87      4.85 o 
   1   3   8      120.34      147.17     10.15 o 
   3   3   8     8322.82     8319.59     89.33 o 
   5   3   8      434.67      494.56     14.89 o 
   7   3   8     1973.93     2016.05     42.06 o 
   9   3   8      280.60      277.53     12.26 o 
  11   3   8     1251.20     1199.50     29.82 o 
  13   3   8      632.55      651.27     24.82 o 
  15   3   8      397.91      386.43     22.35 o 
  17   3   8       11.44       11.83     14.85 o 
  19   3   8       80.04       58.66     20.17 o 
 -20   4   8       49.79       90.68     21.90 o 
 -18   4   8       66.45       30.91     14.34 o 
 -16   4   8       96.00      121.81     15.85 o 
 -14   4   8      218.83      198.91     13.84 o 
 -12   4   8     1353.18     1256.32     26.00 o 
 -10   4   8      272.09      275.99     16.04 o 
  -8   4   8      197.73      212.13     10.60 o 
  -6   4   8     1924.68     2079.89     29.66 o 
  -4   4   8      164.73      193.15      9.14 o 
  -2   4   8      111.28      110.68      7.65 o 
   0   4   8     3059.34     2955.30     37.92 o 
   2   4   8      784.18      748.85     17.77 o 
   4   4   8      938.56      858.66     22.27 o 
   6   4   8     1606.60     1575.98     23.88 o 
   8   4   8        2.42       -3.61      9.22 o 
  10   4   8      281.40      293.64     17.42 o 
  12   4   8      310.00      267.42     18.31 o 
  14   4   8        2.92       10.62     13.47 o 
  16   4   8      325.77      338.47     39.85 o 
  18   4   8       31.37       11.15     16.70 o 
 -19   5   8       20.30       39.20     16.06 o 
 -17   5   8       38.25       64.57     16.52 o 
 -15   5   8      933.91      988.73     30.47 o 
 -13   5   8      236.62      200.03     13.67 o 
 -11   5   8     2439.53     2266.85     35.97 o 
  -9   5   8     1683.61     1695.08     28.98 o 
  -7   5   8     1355.41     1239.80     30.77 o 
  -5   5   8      215.69      272.40     11.47 o 
  -3   5   8        2.01       12.91      6.14 o 
  -1   5   8     1225.75     1233.01     27.28 o 
   1   5   8     2959.20     3071.52     40.83 o 
   3   5   8     1380.30     1451.70     25.85 o 
   5   5   8     1131.78     1158.88     29.00 o 
   7   5   8     3469.03     3343.37     50.85 o 
   9   5   8     1623.56     1670.89     29.81 o 
  11   5   8      181.03      149.67     12.96 o 
  13   5   8      361.49      302.65     20.26 o 
  15   5   8       39.21       50.41     15.58 o 
  17   5   8       15.91       44.88     17.04 o 
 -20   6   8       72.22       33.12     46.65 o 
 -18   6   8      336.75      239.00     21.01 o 
 -16   6   8       92.83       88.21     15.67 o 
 -14   6   8       37.21       46.92     13.33 o 
 -12   6   8       16.93       39.81     10.37 o 
 -10   6   8      205.51      232.01     13.74 o 
  -8   6   8      307.75      265.94     13.30 o 
  -6   6   8     2988.66     2954.69     49.91 o 
  -4   6   8     3012.66     2969.44     40.72 o 
  -2   6   8     2264.16     2227.95     38.17 o 
   0   6   8       97.42       99.68      8.08 o 
   2   6   8       63.29       71.27      9.90 o 
   4   6   8      308.98      323.32     16.15 o 
   6   6   8     5114.38     4819.77     75.84 o 
   8   6   8     4801.87     4502.35     77.48 o 
  10   6   8      102.43       93.56     14.68 o 
  12   6   8      189.54      199.34     18.32 o 
  14   6   8       20.94       12.90     15.18 o 
  16   6   8       17.83       27.32     16.19 o 
 -19   7   8      155.44       92.34     49.66 o 
 -17   7   8      153.25      197.54     19.55 o 
 -15   7   8       52.30       78.69     15.12 o 
 -13   7   8       45.04       53.53     13.54 o 
 -11   7   8       72.61       53.30     16.25 o 
  -9   7   8      292.31      309.95     15.31 o 
  -7   7   8     1176.19     1105.67     24.78 o 
  -5   7   8      307.92      329.10     14.89 o 
  -3   7   8      998.45      955.18     26.70 o 
  -1   7   8      662.39      605.78     20.18 o 
   1   7   8      946.31      907.42     19.75 o 
   3   7   8      129.40      130.80     13.66 o 
   5   7   8        0.02       -0.47     12.52 o 
   7   7   8      164.40      173.66     18.29 o 
   9   7   8       17.28       19.50     13.25 o 
  11   7   8       32.90       40.22     14.69 o 
  13   7   8       52.64       38.96     15.66 o 
  15   7   8        9.88       36.21     16.54 o 
 -16   8   8        1.07      -16.71     16.71 o 
 -14   8   8       63.02       46.47     14.23 o 
 -12   8   8      314.44      286.80     19.45 o 
 -10   8   8      223.50      255.68     19.05 o 
  -8   8   8       78.53       94.80     11.99 o 
  -6   8   8      308.96      322.81     17.77 o 
  -4   8   8     3273.69     3236.85     53.16 o 
  -2   8   8     2093.39     2097.03     41.23 o 
   0   8   8      274.93      271.77     16.07 o 
   2   8   8     1325.18     1336.20     29.55 o 
   4   8   8       30.03       25.17     12.69 o 
   6   8   8      134.47      161.07     18.00 o 
   8   8   8        1.83        4.30     14.76 o 
  10   8   8      418.63      416.82     23.41 o 
  12   8   8        0.00        1.22     14.60 o 
  14   8   8       68.79       93.62     18.72 o 
 -15   9   8       68.76       56.89     25.30 o 
 -13   9   8      365.84      409.33     27.64 o 
 -11   9   8       62.47       74.46     18.07 o 
  -9   9   8       62.16       49.06     13.14 o 
  -7   9   8      158.19      194.90     14.64 o 
  -5   9   8       33.50       28.97     11.16 o 
  -3   9   8       14.79       24.03     12.75 o 
  -1   9   8       17.60       32.27     12.42 o 
   1   9   8      522.46      502.16     31.59 o 
   3   9   8       91.89       86.85     14.60 o 
   5   9   8        8.26       27.40     17.01 o 
   7   9   8      219.02      190.85     20.86 o 
   9   9   8      604.94      587.14     33.04 o 
  11   9   8        0.14       13.64     15.91 o 
  13   9   8      279.37      291.96     31.35 o 
 -14  10   8       52.54       75.08     20.25 o 
 -12  10   8      511.42      478.11     30.62 o 
 -10  10   8      557.05      589.13     42.67 o 
  -8  10   8       41.68       90.12     18.43 o 
  -6  10   8       69.86       88.32     16.02 o 
  -4  10   8      776.35      795.32     29.48 o 
  -2  10   8      556.22      654.25     48.07 o 
   0  10   8     1030.39      938.18     28.46 o 
   2  10   8     1013.96     1007.74     31.57 o 
   4  10   8        8.73        4.69     14.34 o 
   6  10   8      304.85      280.83     22.91 o 
   8  10   8      197.26      196.62     23.93 o 
  10  10   8       31.40       55.58     19.61 o 
 -11  11   8        5.96      -10.62     17.81 o 
  -9  11   8        7.71        1.97     17.67 o 
  -7  11   8       53.59       94.26     26.80 o 
  -5  11   8        4.39        0.81     14.50 o 
  -3  11   8      152.26      183.03     24.01 o 
  -1  11   8       33.75       20.44     17.75 o 
   1  11   8      395.99      416.94     41.93 o 
   3  11   8       53.44       20.38     16.76 o 
   5  11   8       74.94       69.43     21.06 o 
   7  11   8        6.90       22.54     21.09 o 
   9  11   8     1003.65     1020.91     43.78 o 
  -6  12   8       13.31       28.10     18.39 o 
  -4  12   8        0.24       11.15     19.37 o 
  -2  12   8       95.11      105.46     25.81 o 
   0  12   8      457.10      588.00     39.48 o 
   2  12   8      243.59      199.93     31.65 o 
   4  12   8      117.16       95.05     23.05 o 
 -21   1   9       53.31       61.35     19.59 o 
 -19   1   9       68.94      119.31     22.27 o 
 -17   1   9       47.89       36.30     15.32 o 
 -15   1   9      856.69      827.78     32.20 o 
 -13   1   9      745.27      731.97     26.86 o 
 -11   1   9      557.74      501.16     20.14 o 
  -9   1   9      433.45      522.32     19.25 o 
  -7   1   9      426.26      476.28     15.77 o 
  -5   1   9     4871.49     5057.08     51.54 o 
  -3   1   9      821.25      994.48     17.47 o 
  -1   1   9    13845.71    13952.20    140.98 o 
   1   1   9    14719.59    14608.81    120.03 o 
   3   1   9     2975.54     3192.75     35.52 o 
   5   1   9     1667.66     1855.79     26.41 o 
   7   1   9      803.24      823.40     17.65 o 
   9   1   9      410.10      436.13     15.33 o 
  11   1   9      239.32      237.59     13.51 o 
  13   1   9       33.39       53.43     11.52 o 
  15   1   9        0.43       11.97     13.59 o 
  17   1   9       62.18       77.87     18.28 o 
  19   1   9       59.82       39.44     18.64 o 
 -22   2   9       89.35      132.60     22.66 o 
 -20   2   9       67.07      109.55     20.02 o 
 -18   2   9       87.32       95.55     17.70 o 
 -16   2   9      819.89      820.01     31.59 o 
 -14   2   9       92.92       70.32     16.57 o 
 -12   2   9      171.24      199.49     13.85 o 
 -10   2   9      378.48      415.68     14.83 o 
  -8   2   9      465.52      533.36     15.37 o 
  -6   2   9       32.74       25.78      5.07 o 
  -4   2   9      519.31      389.12     18.17 o 
  -2   2   9       95.38       70.13      8.77 o 
   0   2   9        0.74       22.36      6.06 o 
   2   2   9       46.73      104.20      5.88 o 
   4   2   9       17.59       24.08      7.38 o 
   6   2   9     2085.09     2099.85     30.18 o 
   8   2   9      199.20      187.33     10.76 o 
  10   2   9      110.20      109.67     10.59 o 
  12   2   9      628.62      599.42     24.03 o 
  14   2   9     1368.19     1253.17     32.33 o 
  16   2   9     2188.37     2234.06     45.52 o 
  18   2   9      235.56      268.89     24.61 o 
 -21   3   9      396.03      464.17     34.64 o 
 -19   3   9      443.61      462.01     25.06 o 
 -17   3   9      133.21      115.53     16.28 o 
 -15   3   9      183.22      175.05     14.05 o 
 -13   3   9        4.70        1.24      9.22 o 
 -11   3   9        0.22        6.51      8.05 o 
  -9   3   9     1936.31     2082.38     31.32 o 
  -7   3   9     4192.01     4239.85     50.77 o 
  -5   3   9        0.96       -0.48      7.34 o 
  -3   3   9       26.65       49.92      7.86 o 
  -1   3   9     2961.37     3085.18     34.43 o 
   1   3   9     5966.41     6445.70     79.18 o 
   3   3   9      871.03     1035.44     19.14 o 
   5   3   9       59.61       43.95      6.17 o 
   7   3   9      338.39      372.27     13.61 o 
   9   3   9     1837.02     1885.37     30.29 o 
  11   3   9     1563.33     1613.17     34.45 o 
  13   3   9      737.56      652.05     36.22 o 
  15   3   9       74.20      100.83     16.02 o 
  17   3   9        1.56      -12.04     14.71 o 
  19   3   9       83.39       74.32     20.01 o 
 -20   4   9       41.89       62.12     17.03 o 
 -18   4   9      118.35      199.97     19.00 o 
 -16   4   9      749.04      595.23     25.87 o 
 -14   4   9      578.93      663.34     21.78 o 
 -12   4   9       80.44       63.65     10.43 o 
 -10   4   9        3.42       -2.34      7.63 o 
  -8   4   9      950.13     1012.56     20.36 o 
  -6   4   9     3582.69     3627.49     45.06 o 
  -4   4   9      672.39      711.15     18.75 o 
  -2   4   9      238.04      222.79      8.99 o 
   0   4   9     8560.34     8858.14     94.99 o 
   2   4   9     7948.03     8229.22     99.65 o 
   4   4   9     1028.17     1076.15     28.10 o 
   6   4   9        0.85       -2.37      7.75 o 
   8   4   9      565.38      509.56     16.21 o 
  10   4   9      577.37      500.48     21.29 o 
  12   4   9        5.10       -5.18     11.90 o 
  14   4   9       22.53       -6.93     13.43 o 
  16   4   9      378.64      379.00     27.34 o 
  18   4   9      333.07      458.00     26.95 o 
 -19   5   9      590.69      606.41     44.37 o 
 -17   5   9      352.35      376.61     34.71 o 
 -15   5   9       38.72       55.79     13.92 o 
 -13   5   9       13.36        5.70      9.68 o 
 -11   5   9        1.28       10.45      9.03 o 
  -9   5   9      148.63      176.12     13.20 o 
  -7   5   9     1186.39     1184.50     22.39 o 
  -5   5   9     1267.84     1278.47     28.95 o 
  -3   5   9       78.94       88.86      8.53 o 
  -1   5   9      147.75      206.59     10.10 o 
   1   5   9       30.02       41.48      7.77 o 
   3   5   9      451.56      511.69     18.39 o 
   5   5   9      472.22      392.03     18.46 o 
   7   5   9      537.28      533.05     17.30 o 
   9   5   9      461.06      513.06     17.37 o 
  11   5   9      941.82      853.11     27.99 o 
  13   5   9       29.59       -7.22     17.24 o 
  15   5   9      274.07      274.28     31.28 o 
  17   5   9      125.71      158.70     20.04 o 
 -18   6   9      371.62      490.33     26.25 o 
 -16   6   9      519.40      422.45     23.23 o 
 -14   6   9       95.37       65.71     14.03 o 
 -12   6   9      514.02      497.63     19.10 o 
 -10   6   9     1275.15     1224.70     25.82 o 
  -8   6   9      252.07      258.68     20.50 o 
  -6   6   9     3221.35     3178.46     43.32 o 
  -4   6   9      283.32      299.93     13.22 o 
  -2   6   9        3.29       28.50      9.61 o 
   0   6   9        0.18       -1.44      7.68 o 
   2   6   9      194.42      223.81     15.86 o 
   4   6   9     1326.45     1275.09     28.90 o 
   6   6   9      799.06      767.70     27.87 o 
   8   6   9      779.54      788.23     26.28 o 
  10   6   9        4.14        6.99     12.76 o 
  12   6   9       66.00       37.85     14.78 o 
  14   6   9       98.37       79.02     16.84 o 
  16   6   9        6.49        7.14     16.02 o 
 -17   7   9       55.83       53.68     19.57 o 
 -15   7   9       24.58       56.58     14.50 o 
 -13   7   9        1.00      -10.74     10.74 o 
 -11   7   9     1162.07     1133.28     26.39 o 
  -9   7   9      161.78      141.57     14.94 o 
  -7   7   9      361.23      327.98     15.06 o 
  -5   7   9     1573.83     1464.28     27.66 o 
  -3   7   9     2928.47     2722.24     46.08 o 
  -1   7   9        0.50       11.05      9.36 o 
   1   7   9      381.59      347.94     16.14 o 
   3   7   9      566.89      545.02     21.57 o 
   5   7   9        0.28       -9.09     12.99 o 
   7   7   9       53.82       72.60     15.46 o 
   9   7   9        0.00       -0.94     12.68 o 
  11   7   9       11.00       -8.24     13.56 o 
  13   7   9       74.60       58.21     16.59 o 
  15   7   9      151.75      134.56     19.55 o 
 -16   8   9       99.38      105.03     20.66 o 
 -14   8   9        3.52       31.05     17.27 o 
 -12   8   9        3.14      -12.32     15.04 o 
 -10   8   9        5.94        5.10     10.52 o 
  -8   8   9      958.98      967.19     24.84 o 
  -6   8   9      881.69      859.99     23.29 o 
  -4   8   9       78.87      117.52     12.49 o 
  -2   8   9      684.27      707.69     26.17 o 
   0   8   9       46.08       35.72     12.30 o 
   2   8   9       65.87       55.93     11.82 o 
   4   8   9      824.87      771.82     26.58 o 
   6   8   9      763.39      779.51     30.41 o 
   8   8   9        6.50       15.28     15.43 o 
  10   8   9       97.15      121.25     17.11 o 
  12   8   9      183.69      195.34     19.76 o 
  14   8   9        6.30       -3.52     21.22 o 
 -15   9   9      275.67      299.94     26.11 o 
 -13   9   9      131.95      132.41     20.92 o 
 -11   9   9       47.89       68.50     26.23 o 
  -9   9   9      497.79      487.43     23.65 o 
  -7   9   9      677.88      695.59     27.97 o 
  -5   9   9       20.93       25.68     10.70 o 
  -3   9   9      163.24      168.35     16.85 o 
  -1   9   9     1506.00     1392.02     31.12 o 
   1   9   9        2.11       12.28     11.52 o 
   3   9   9      202.27      172.51     24.94 o 
   5   9   9      129.33      126.71     18.61 o 
   7   9   9       52.40       89.00     19.01 o 
   9   9   9     1331.45     1524.20     54.46 o 
  11   9   9       16.10        6.28     18.41 o 
  13   9   9        2.25       39.84     20.12 o 
 -14  10   9        6.04       34.22     28.16 o 
 -12  10   9       25.25       35.05     28.33 o 
 -10  10   9      162.77      202.50     22.98 o 
  -8  10   9      716.56      753.92     35.55 o 
  -6  10   9      187.15      204.44     18.99 o 
  -4  10   9      101.36      134.50     14.29 o 
  -2  10   9      398.17      429.15     32.29 o 
   0  10   9      167.39      174.26     15.98 o 
   2  10   9        1.01      -12.63     13.05 o 
   4  10   9      104.83       53.42     17.52 o 
   6  10   9       35.99       51.46     20.06 o 
   8  10   9       71.99       75.53     22.77 o 
  10  10   9      330.08      344.99     28.23 o 
 -11  11   9        9.41      -12.94     18.50 o 
  -9  11   9      122.89      165.33     25.10 o 
  -7  11   9      170.96      194.86     29.93 o 
  -5  11   9        1.32        3.11     14.40 o 
  -3  11   9      490.57      487.57     31.46 o 
  -1  11   9       71.24       73.38     18.57 o 
   1  11   9      361.24      381.54     26.84 o 
   3  11   9        3.87        0.08     16.54 o 
   5  11   9      166.46      123.67     23.44 o 
   7  11   9      507.54      547.83     38.51 o 
  -6  12   9       11.53       78.11     25.46 o 
  -4  12   9       84.36       74.24     21.43 o 
  -2  12   9      262.02      237.52     25.49 o 
   0  12   9      733.39      761.45     81.56 o 
   2  12   9       54.57       10.17     21.39 o 
   4  12   9       26.07       49.33     27.56 o 
 -22   0  10       55.10      -16.95     26.11 o 
 -20   0  10     1211.48     1286.04     60.93 o 
 -18   0  10      360.10      334.88     34.18 o 
 -16   0  10     2006.14     2031.13     66.39 o 
 -14   0  10    13822.21    13256.56    247.95 o 
 -12   0  10      807.15      658.65     36.28 o 
 -10   0  10      225.29      232.60     20.40 o 
  -8   0  10     2171.11     2016.88     50.70 o 
  -6   0  10      379.36      374.56     32.22 o 
  -4   0  10     2190.14     2142.95     39.91 o 
  -2   0  10      165.29      245.74     13.77 o 
   0   0  10    12301.46    13134.51    163.27 o 
   2   0  10    10470.52    10704.68    134.99 o 
   4   0  10      196.79      179.44     15.88 o 
   6   0  10     2905.27     2901.02     64.89 o 
   8   0  10     2834.17     2719.74     52.44 o 
  10   0  10      284.04      340.85     21.03 o 
  12   0  10      875.09      863.96     47.98 o 
  14   0  10     4130.06     4055.59    100.39 o 
  16   0  10     3293.25     3233.53     89.48 o 
  18   0  10      285.09      292.89     34.72 o 
 -21   1  10        0.02        0.74     20.51 o 
 -19   1  10      347.16      391.34     28.27 o 
 -17   1  10      130.37      154.44     18.84 o 
 -15   1  10     1694.39     1623.21     42.21 o 
 -13   1  10      502.32      511.24     23.01 o 
 -11   1  10     1008.49     1002.53     27.34 o 
  -9   1  10     1424.17     1337.69     26.16 o 
  -7   1  10      475.84      470.75     21.16 o 
  -5   1  10      482.80      513.33     12.08 o 
  -3   1  10     4989.56     4928.14     55.36 o 
  -1   1  10     2622.82     2769.36     27.94 o 
   1   1  10      240.66      363.66     24.01 o 
   3   1  10     2822.64     2915.45     33.45 o 
   5   1  10     2668.38     2972.65     37.49 o 
   7   1  10        0.13       -1.07      7.25 o 
   9   1  10       56.03       64.97      9.17 o 
  11   1  10     1120.52     1057.42     24.31 o 
  13   1  10       31.76       42.20     11.48 o 
  15   1  10      386.75      436.54     22.61 o 
  17   1  10       60.91       80.27     18.23 o 
  19   1  10      496.01      543.70     31.75 o 
 -22   2  10      169.63      153.36     23.93 o 
 -20   2  10      345.81      308.96     26.85 o 
 -18   2  10       54.72       62.86     21.42 o 
 -16   2  10      541.06      602.33     28.03 o 
 -14   2  10       59.19       66.49     13.00 o 
 -12   2  10      485.96      541.21     18.21 o 
 -10   2  10        0.61        2.70      7.22 o 
  -8   2  10      988.77     1030.14     23.44 o 
  -6   2  10     5684.54     6213.18     68.77 o 
  -4   2  10      232.98      210.27     11.03 o 
  -2   2  10     4473.60     4540.01     58.54 o 
   0   2  10     1830.90     1863.03     26.07 o 
   2   2  10       16.01       49.51      5.39 o 
   4   2  10     5502.05     5405.56     60.19 o 
   6   2  10      116.50      147.28      9.29 o 
   8   2  10       62.60      102.44     10.91 o 
  10   2  10      432.72      467.55     17.08 o 
  12   2  10      442.26      428.99     20.42 o 
  14   2  10      387.57      388.62     21.26 o 
  16   2  10      547.69      686.21     39.40 o 
  18   2  10      280.29      260.34     24.54 o 
 -21   3  10        4.39       59.44     16.80 o 
 -19   3  10        9.19       36.03     15.32 o 
 -17   3  10      587.19      647.59     27.18 o 
 -15   3  10     2000.96     2038.54     36.63 o 
 -13   3  10      683.96      659.64     21.30 o 
 -11   3  10      280.55      355.64     14.85 o 
  -9   3  10      918.22      951.93     20.32 o 
  -7   3  10      135.30      135.95      8.37 o 
  -5   3  10      123.42      127.77     10.01 o 
  -3   3  10     2922.00     3031.41     42.40 o 
  -1   3  10      113.39      123.44     10.09 o 
   1   3  10      769.77      812.82     20.76 o 
   3   3  10       72.45       67.91      8.57 o 
   5   3  10      111.98       80.38     11.25 o 
   7   3  10       48.07       51.36      7.29 o 
   9   3  10     2844.24     2656.88     38.48 o 
  11   3  10     1968.88     1851.73     37.27 o 
  13   3  10        7.15       -2.32     12.46 o 
  15   3  10      538.94      518.66     24.96 o 
  17   3  10       86.90       74.16     17.18 o 
 -20   4  10      528.18      572.30     29.35 o 
 -18   4  10      786.50      897.86     33.19 o 
 -16   4  10      365.50      409.54     22.18 o 
 -14   4  10      345.76      374.44     21.90 o 
 -12   4  10      128.49      100.88     11.30 o 
 -10   4  10       59.91       65.22      9.14 o 
  -8   4  10        8.46        4.70      6.43 o 
  -6   4  10      454.36      433.17     14.59 o 
  -4   4  10      870.38      742.36     23.77 o 
  -2   4  10       30.94       39.34      5.82 o 
   0   4  10      817.94      748.62     20.43 o 
   2   4  10      480.88      542.90     14.70 o 
   4   4  10      324.61      368.49     14.13 o 
   6   4  10      195.39      202.90     13.42 o 
   8   4  10     1776.18     1672.62     40.35 o 
  10   4  10      106.78      117.28     14.28 o 
  12   4  10       18.55       30.66     13.33 o 
  14   4  10       27.13       22.43     14.94 o 
  16   4  10       42.52       16.55     15.76 o 
  18   4  10      523.59      521.99     28.55 o 
 -19   5  10      441.03      446.21     30.21 o 
 -17   5  10      468.99      531.14     28.27 o 
 -15   5  10        4.48       15.28     12.70 o 
 -13   5  10      688.37      657.38     21.75 o 
 -11   5  10       11.64       -0.76      8.88 o 
  -9   5  10        1.77       -7.40      7.40 o 
  -7   5  10       13.50       15.96      6.91 o 
  -5   5  10      255.01      252.16     11.48 o 
  -3   5  10     1216.35     1117.66     20.89 o 
  -1   5  10     2353.89     2530.96     34.90 o 
   1   5  10      283.27      331.26     12.93 o 
   3   5  10       79.64       62.50      8.98 o 
   5   5  10      222.57      203.63     12.52 o 
   7   5  10       10.09       -0.11      9.02 o 
   9   5  10       42.23       35.18     12.60 o 
  11   5  10        1.07       32.41     14.02 o 
  13   5  10      115.67       85.91     15.71 o 
  15   5  10      410.84      418.40     24.54 o 
  17   5  10        0.30      -15.68     15.68 o 
 -18   6  10        0.74       33.41     22.77 o 
 -16   6  10       88.83      133.18     16.82 o 
 -14   6  10      148.57      191.31     16.50 o 
 -12   6  10      306.49      278.59     15.48 o 
 -10   6  10      268.13      299.09     14.78 o 
  -8   6  10      131.54      147.76     16.86 o 
  -6   6  10      364.45      339.53     14.10 o 
  -4   6  10       15.29       28.29      7.98 o 
  -2   6  10     3659.87     3647.62     48.07 o 
   0   6  10       93.38      115.87     10.12 o 
   2   6  10     1913.76     1739.82     30.21 o 
   4   6  10      173.93      235.30     14.77 o 
   6   6  10     2769.72     2633.77     42.87 o 
   8   6  10       16.65       38.63     12.65 o 
  10   6  10       42.04       32.88     13.17 o 
  12   6  10      309.05      272.55     20.13 o 
  14   6  10       58.17       42.24     16.86 o 
  16   6  10      321.41      372.78     25.42 o 
 -17   7  10      123.14       91.22     27.71 o 
 -15   7  10        1.74        2.70     15.72 o 
 -13   7  10      266.06      231.29     21.73 o 
 -11   7  10        8.66       18.39     10.21 o 
  -9   7  10       55.90       44.48     10.38 o 
  -7   7  10     2703.68     2458.95     38.18 o 
  -5   7  10     1536.71     1514.71     39.18 o 
  -3   7  10       65.40       67.10     10.09 o 
  -1   7  10     1130.83     1062.79     28.69 o 
   1   7  10     1485.48     1402.46     28.22 o 
   3   7  10      246.41      251.16     20.10 o 
   5   7  10       26.45        4.81     13.11 o 
   7   7  10       22.42        3.37     13.90 o 
   9   7  10       37.02       16.84     13.71 o 
  11   7  10       42.02       44.55     14.87 o 
  13   7  10      204.13      183.92     19.40 o 
  15   7  10       35.77       67.14     20.82 o 
 -16   8  10        0.09       -8.90     22.59 o 
 -14   8  10      232.79      229.36     25.30 o 
 -12   8  10       39.23        2.96     15.41 o 
 -10   8  10      527.01      497.85     23.38 o 
  -8   8  10     1491.89     1413.83     29.27 o 
  -6   8  10      753.25      796.88     22.86 o 
  -4   8  10     1814.97     1719.85     31.98 o 
  -2   8  10      623.19      569.02     24.13 o 
   0   8  10       23.84       18.60     10.60 o 
   2   8  10      854.00      772.82     24.12 o 
   4   8  10      715.44      654.69     24.95 o 
   6   8  10        1.25       -4.05     13.88 o 
   8   8  10      486.64      547.90     28.65 o 
  10   8  10        2.10       16.85     16.63 o 
  12   8  10       15.74       28.82     20.93 o 
  14   8  10        4.99        1.39     18.77 o 
 -15   9  10       19.10        5.23     20.60 o 
 -13   9  10      107.69       67.82     19.40 o 
 -11   9  10      256.01      215.50     21.99 o 
  -9   9  10      162.74      213.13     23.88 o 
  -7   9  10      380.74      360.79     21.59 o 
  -5   9  10      246.39      319.94     16.94 o 
  -3   9  10      135.69      181.63     16.99 o 
  -1   9  10      149.61      156.43     17.09 o 
   1   9  10      489.37      435.32     19.92 o 
   3   9  10      132.31      164.36     17.09 o 
   5   9  10        3.17       10.15     18.25 o 
   7   9  10      502.42      510.37     76.43 o 
   9   9  10       66.11      130.01     20.84 o 
  11   9  10       70.73       64.38     20.06 o 
 -12  10  10      147.30      190.48     23.66 o 
 -10  10  10      189.99      180.72     22.51 o 
  -8  10  10       19.87       19.18     14.47 o 
  -6  10  10      657.89      643.48     27.04 o 
  -4  10  10        1.46       17.08     13.61 o 
  -2  10  10      387.27      376.19     26.06 o 
   0  10  10       12.05        4.36     13.62 o 
   2  10  10      241.50      281.04     23.64 o 
   4  10  10       22.67       13.05     15.99 o 
   6  10  10       22.92       31.84     27.25 o 
   8  10  10       61.59       73.44     22.95 o 
  10  10  10        5.39        5.77     18.49 o 
  -9  11  10       36.88       61.23     21.85 o 
  -7  11  10      401.11      456.04     31.47 o 
  -5  11  10      329.25      382.17     29.30 o 
  -3  11  10       30.29       66.62     20.40 o 
  -1  11  10      368.10      431.26     29.72 o 
   1  11  10      546.69      529.51     50.30 o 
   3  11  10       36.54       10.81     17.99 o 
   5  11  10       30.10       69.50     23.28 o 
   7  11  10       35.46       66.12     25.06 o 
  -6  12  10       33.60      -31.66     39.89 o 
  -4  12  10       25.50       29.41     20.23 o 
  -2  12  10        4.24        0.43     17.88 o 
   0  12  10       15.45       11.97     21.23 o 
   2  12  10       40.69        7.45     21.43 o 
 -21   1  11       26.01        3.80     23.31 o 
 -19   1  11       23.92       50.61     20.81 o 
 -17   1  11        0.19       -7.31     17.04 o 
 -15   1  11       99.36      125.46     16.98 o 
 -13   1  11     1375.14     1386.53     35.15 o 
 -11   1  11      104.69      102.70     12.63 o 
  -9   1  11      288.56      287.95     13.61 o 
  -7   1  11     1589.76     1757.10     26.79 o 
  -5   1  11       37.22       40.82      5.15 o 
  -3   1  11      395.68      356.93     10.17 o 
  -1   1  11      268.17      281.60      8.58 o 
   1   1  11     1432.87     1569.03     18.43 o 
   3   1  11     2742.86     2835.68     33.11 o 
   5   1  11      739.67      849.44     17.34 o 
   7   1  11        0.04        9.14      7.31 o 
   9   1  11       53.10       53.42      9.62 o 
  11   1  11     1403.51     1364.66     27.63 o 
  13   1  11        6.69      -10.62     10.79 o 
  15   1  11       15.66       27.13     14.20 o 
  17   1  11       53.02       37.28     17.46 o 
 -20   2  11        1.77       24.33     15.57 o 
 -18   2  11        8.16       21.87     11.92 o 
 -16   2  11      552.82      527.77     20.99 o 
 -14   2  11     2625.36     2664.85     41.98 o 
 -12   2  11     3270.69     3335.25     46.69 o 
 -10   2  11      173.57      160.66     10.75 o 
  -8   2  11      456.83      426.99     19.08 o 
  -6   2  11     6106.40     5808.31     72.80 o 
  -4   2  11     3132.40     3349.34     41.72 o 
  -2   2  11       21.94       19.78      8.47 o 
   0   2  11       98.36      128.92     12.47 o 
   2   2  11    23817.75    23789.02    221.38 o 
   4   2  11      156.58      159.95      8.25 o 
   6   2  11       26.03       27.81      8.11 o 
   8   2  11      571.05      547.60     16.91 o 
  10   2  11      151.50      179.50     12.73 o 
  12   2  11       13.72       11.16     12.21 o 
  14   2  11     1120.66     1145.08     31.86 o 
  16   2  11       45.15       45.30     15.30 o 
  18   2  11       14.64        6.16     16.91 o 
 -21   3  11       15.48       35.35     17.22 o 
 -19   3  11       21.71       24.76     14.81 o 
 -17   3  11      997.36      942.39     30.98 o 
 -15   3  11      862.43      868.67     25.38 o 
 -13   3  11      764.40      581.59     20.31 o 
 -11   3  11      189.72      183.36     12.11 o 
  -9   3  11     1192.94     1299.76     23.96 o 
  -7   3  11     3925.87     3954.79     48.27 o 
  -5   3  11     1976.08     1877.61     40.34 o 
  -3   3  11      294.00      259.13     11.71 o 
  -1   3  11    12740.00    12954.71    134.40 o 
   1   3  11    12330.22    13225.32    151.88 o 
   3   3  11      899.84      805.03     15.70 o 
   5   3  11        1.09       -5.00      7.17 o 
   7   3  11      256.27      241.70     17.23 o 
   9   3  11      284.82      328.28     18.36 o 
  11   3  11       36.23       38.03     17.45 o 
  13   3  11       30.67       31.72     13.83 o 
  15   3  11      337.61      378.15     22.48 o 
  17   3  11        2.23      -14.73     14.73 o 
 -20   4  11       88.54      106.85     22.52 o 
 -18   4  11      157.24      136.79     18.76 o 
 -16   4  11      847.47      870.36     29.72 o 
 -14   4  11      555.14      531.20     22.16 o 
 -12   4  11       10.11       12.91     11.60 o 
 -10   4  11      427.44      420.41     15.81 o 
  -8   4  11        6.82       33.70      7.09 o 
  -6   4  11      302.88      309.21     18.36 o 
  -4   4  11        7.05       22.91      7.55 o 
  -2   4  11     3542.25     3538.72     88.94 o 
   0   4  11     1665.88     1696.47     30.51 o 
   2   4  11      687.64      700.92     20.33 o 
   4   4  11      293.75      259.20     12.20 o 
   6   4  11       38.91       67.47     10.02 o 
   8   4  11       45.67       58.78     15.22 o 
  10   4  11      864.11      944.46     27.94 o 
  12   4  11       28.80       50.71     13.90 o 
  14   4  11       32.25       33.59     14.65 o 
  16   4  11        5.65       -6.88     14.88 o 
 -19   5  11      475.65      534.87     32.43 o 
 -17   5  11       91.89       99.33     19.82 o 
 -15   5  11      138.48      130.70     15.42 o 
 -13   5  11       47.79       40.26     10.93 o 
 -11   5  11      120.81      104.12     11.19 o 
  -9   5  11      461.26      556.96     26.46 o 
  -7   5  11     2057.16     1956.66     34.04 o 
  -5   5  11      552.28      543.09     18.32 o 
  -3   5  11     1353.41     1353.78     22.37 o 
  -1   5  11      136.99      144.92      7.07 o 
   1   5  11        6.48        3.32      6.49 o 
   3   5  11      192.70      165.22     10.89 o 
   5   5  11       94.67      124.72     11.28 o 
   7   5  11        6.72        9.55      9.48 o 
   9   5  11     2666.56     2507.81     44.78 o 
  11   5  11      584.22      624.73     31.51 o 
  13   5  11      587.74      502.39     34.66 o 
  15   5  11      108.74      116.67     17.90 o 
  17   5  11      222.03      241.71     22.50 o 
 -18   6  11      347.98      301.69     27.02 o 
 -16   6  11        0.37       -7.49     16.14 o 
 -14   6  11      514.58      441.24     27.26 o 
 -12   6  11       12.78       15.48     12.34 o 
 -10   6  11      664.19      554.97     29.84 o 
  -8   6  11      151.09      139.97     10.92 o 
  -6   6  11       11.54       36.75     11.28 o 
  -4   6  11     2706.45     2569.56     65.20 o 
  -2   6  11       24.65       13.55      7.01 o 
   0   6  11      632.46      622.00     22.10 o 
   2   6  11        0.10        7.10      8.71 o 
   4   6  11     1028.27      977.11     25.75 o 
   6   6  11     2056.05     1899.69     35.30 o 
   8   6  11       10.09        0.22     11.81 o 
  10   6  11       54.58       73.55     18.72 o 
  12   6  11        9.17       -4.14     13.74 o 
  14   6  11        3.98       11.64     15.21 o 
  16   6  11        0.36       -0.43     18.75 o 
 -17   7  11      148.36      112.64     31.57 o 
 -15   7  11       17.26       -4.74     16.56 o 
 -13   7  11        0.74       40.83     16.29 o 
 -11   7  11      236.68      231.82     18.11 o 
  -9   7  11      112.89      131.89     15.25 o 
  -7   7  11       63.00      109.80     10.91 o 
  -5   7  11      389.41      392.52     15.86 o 
  -3   7  11       63.37       71.74      9.92 o 
  -1   7  11      610.32      612.83     23.57 o 
   1   7  11      316.15      301.33     15.09 o 
   3   7  11      406.52      351.16     16.48 o 
   5   7  11       18.45       25.37     14.75 o 
   7   7  11       99.85      121.77     16.62 o 
   9   7  11       24.21       47.52     14.16 o 
  11   7  11      166.71      158.17     20.31 o 
  13   7  11        0.39       -3.07     16.83 o 
  15   7  11        2.40      -17.06     18.41 o 
 -16   8  11      111.42      120.39     31.82 o 
 -14   8  11       13.60       32.72     17.81 o 
 -12   8  11       38.95       41.81     16.98 o 
 -10   8  11        7.45        9.39     13.88 o 
  -8   8  11      474.09      489.22     22.36 o 
  -6   8  11     1603.95     1668.16     36.81 o 
  -4   8  11      211.83      210.91     13.70 o 
  -2   8  11       81.98       91.21     14.56 o 
   0   8  11       69.91       74.03     11.91 o 
   2   8  11      312.84      301.23     16.53 o 
   4   8  11        9.06      -11.59     19.93 o 
   6   8  11       33.50       91.95     20.12 o 
   8   8  11       18.98        6.47     15.51 o 
  10   8  11      173.98      195.14     21.98 o 
  12   8  11       37.25       41.54     19.04 o 
  14   8  11       28.97       43.64     46.58 o 
 -15   9  11       44.77       28.06     22.23 o 
 -13   9  11       61.84       40.69     19.31 o 
 -11   9  11      147.53      167.08     21.72 o 
  -9   9  11      892.42      863.61     29.77 o 
  -7   9  11      111.01      138.60     25.04 o 
  -5   9  11      944.02      914.68     29.27 o 
  -3   9  11      450.71      449.10     21.88 o 
  -1   9  11       11.07       -6.77     13.19 o 
   1   9  11     1367.12     1355.70     40.42 o 
   3   9  11     1351.80     1322.93     41.94 o 
   5   9  11       81.91       78.42     19.92 o 
   7   9  11       12.17       20.02     18.88 o 
   9   9  11        8.35       13.90     22.91 o 
  11   9  11       11.35        7.99     18.85 o 
 -12  10  11      104.69      132.41     21.82 o 
 -10  10  11       21.61       68.10     18.49 o 
  -8  10  11        3.39        4.77     14.18 o 
  -6  10  11       71.49      107.14     20.73 o 
  -4  10  11      941.77      914.59     38.21 o 
  -2  10  11       48.94       61.98     31.20 o 
   0  10  11      265.51      270.10     24.99 o 
   2  10  11      225.99      264.87     22.97 o 
   4  10  11        4.24        6.27     15.46 o 
   6  10  11       22.24       46.61     19.80 o 
   8  10  11      209.75      201.44     27.53 o 
  10  10  11       52.80       42.60     23.90 o 
  -9  11  11      535.31      533.38     54.39 o 
  -7  11  11      769.41      873.10     40.91 o 
  -5  11  11       30.31       31.08     19.56 o 
  -3  11  11      148.40      133.97     22.97 o 
  -1  11  11      196.63      159.94     22.68 o 
   1  11  11       77.05       91.66     23.42 o 
   3  11  11       76.10       81.63     23.95 o 
   5  11  11       91.16       86.23     48.72 o 
   7  11  11       18.46       -3.59     27.45 o 
  -4  12  11      351.00      422.31     31.93 o 
  -2  12  11      195.89      198.77     24.78 o 
   0  12  11       41.78       24.61     25.49 o 
 -22   0  12      340.89      313.08     38.08 o 
 -20   0  12     1247.37     1412.36    157.88 o 
 -18   0  12      887.79      989.03     92.22 o 
 -16   0  12      820.32      755.46     68.45 o 
 -14   0  12      340.24      387.28     34.00 o 
 -12   0  12     2186.23     2186.57     60.95 o 
 -10   0  12     3272.57     3069.99     71.42 o 
  -8   0  12      694.19      887.66     27.49 o 
  -6   0  12     1085.99     1351.31     31.86 o 
  -4   0  12    17399.12    17453.79    217.01 o 
  -2   0  12     5917.35     5992.93     80.40 o 
   0   0  12      878.03     1027.32     21.95 o 
   2   0  12     1338.96     1329.56     25.59 o 
   4   0  12     5165.40     5257.90     84.23 o 
   6   0  12       51.68       36.48     10.92 o 
   8   0  12      315.76      279.20     20.48 o 
  10   0  12      600.78      595.95     37.83 o 
  12   0  12     1036.17     1043.11     43.00 o 
  14   0  12      800.83      913.51     80.51 o 
  16   0  12      106.32      129.15     30.92 o 
  18   0  12      124.56      189.55     32.05 o 
 -21   1  12       35.82       18.35     17.73 o 
 -19   1  12      473.89      539.25     30.00 o 
 -17   1  12        0.44        7.05     14.88 o 
 -15   1  12     2432.42     2160.73     46.99 o 
 -13   1  12      636.84      679.80     27.36 o 
 -11   1  12      156.18      133.52     12.42 o 
  -9   1  12      774.69      712.34     21.96 o 
  -7   1  12     1418.55     1563.79     24.97 o 
  -5   1  12      151.96      162.53      6.70 o 
  -3   1  12       48.48       59.44      7.66 o 
  -1   1  12     2407.14     2320.22     25.96 o 
   1   1  12      639.74      682.74     12.49 o 
   3   1  12     1169.18     1356.31     21.84 o 
   5   1  12       36.96       49.34      7.65 o 
   7   1  12     2326.00     2327.86     33.71 o 
   9   1  12       62.17       49.99      9.74 o 
  11   1  12     2420.06     2307.06     43.22 o 
  13   1  12        0.07       -7.26     11.91 o 
  15   1  12      924.77     1009.00     31.13 o 
  17   1  12       51.62       26.67     17.59 o 
 -20   2  12      409.20      447.88     28.22 o 
 -18   2  12      310.30      363.26     19.58 o 
 -16   2  12      632.58      679.90     23.70 o 
 -14   2  12       83.48      118.13     13.08 o 
 -12   2  12      971.87     1001.20     24.64 o 
 -10   2  12      326.03      284.69     24.23 o 
  -8   2  12       29.48       54.36      7.59 o 
  -6   2  12      286.82      322.90     14.74 o 
  -4   2  12      236.73      314.59     11.69 o 
  -2   2  12       96.20      113.57     12.87 o 
   0   2  12     3979.11     4067.11     49.07 o 
   2   2  12      918.66     1045.56     27.60 o 
   4   2  12      432.70      385.17     12.65 o 
   6   2  12     2366.40     2363.00     33.66 o 
   8   2  12      149.71      201.98     12.35 o 
  10   2  12      171.96      202.60     13.69 o 
  12   2  12      203.82      197.49     16.44 o 
  14   2  12      195.61      222.08     18.46 o 
  16   2  12     1294.02     1355.54     36.05 o 
  18   2  12       12.46       28.08     18.25 o 
 -21   3  12      415.34      455.77     40.41 o 
 -19   3  12        6.44       -3.49     14.67 o 
 -17   3  12       41.71       54.09     12.88 o 
 -15   3  12       22.04       46.28     11.89 o 
 -13   3  12      145.94      158.46     13.47 o 
 -11   3  12     1901.80     1827.37     31.60 o 
  -9   3  12      594.86      515.35     16.14 o 
  -7   3  12     1420.75     1373.13     27.74 o 
  -5   3  12       19.51       35.18      8.03 o 
  -3   3  12       39.71       27.55      8.81 o 
  -1   3  12       73.93       61.82      9.53 o 
   1   3  12      197.50      259.12     12.62 o 
   3   3  12      102.64       71.63      8.81 o 
   5   3  12      709.77      683.12     15.55 o 
   7   3  12      174.14      153.08     11.30 o 
   9   3  12      293.62      282.97     14.56 o 
  11   3  12     2485.29     2291.70     42.52 o 
  13   3  12      607.49      591.11     25.35 o 
  15   3  12        1.25       -4.56     13.93 o 
  17   3  12      441.24      414.80     25.24 o 
 -20   4  12       35.56       38.23     19.21 o 
 -18   4  12      137.09      130.61     20.84 o 
 -16   4  12       17.62       32.86     13.55 o 
 -14   4  12      516.99      467.31     19.67 o 
 -12   4  12      917.07      793.38     22.23 o 
 -10   4  12      262.89      288.35     15.72 o 
  -8   4  12       64.83       64.89     10.92 o 
  -6   4  12      523.64      521.39     18.33 o 
  -4   4  12     2159.25     2072.15     34.23 o 
  -2   4  12      219.08      254.64     13.33 o 
   0   4  12     2066.32     1852.93     32.30 o 
   2   4  12        8.38       26.59      9.09 o 
   4   4  12       33.55       42.56      8.47 o 
   6   4  12      495.99      434.06     19.83 o 
   8   4  12      412.86      417.13     16.46 o 
  10   4  12     1084.46     1048.64     30.81 o 
  12   4  12       26.53       37.99     14.70 o 
  14   4  12       23.62        4.32     13.94 o 
  16   4  12       90.77       61.22     16.96 o 
 -19   5  12      112.06      137.40     22.34 o 
 -17   5  12       58.66       55.80     18.16 o 
 -15   5  12      420.25      285.22     23.72 o 
 -13   5  12        6.21       13.54     10.27 o 
 -11   5  12       12.69       28.15      9.75 o 
  -9   5  12      505.40      437.16     16.06 o 
  -7   5  12     3114.01     3127.98     49.09 o 
  -5   5  12      778.63      824.15     28.04 o 
  -3   5  12      233.65      249.38     12.71 o 
  -1   5  12       18.22       26.67      8.67 o 
   1   5  12      228.35      252.68     14.73 o 
   3   5  12      671.79      647.00     18.00 o 
   5   5  12       75.12       81.84     11.14 o 
   7   5  12      203.53      159.60     12.63 o 
   9   5  12       91.21       51.13     13.01 o 
  11   5  12     1064.71     1048.79     41.88 o 
  13   5  12      118.25      110.63     16.92 o 
  15   5  12       68.85       59.93     22.82 o 
 -18   6  12       65.60       71.17     37.17 o 
 -16   6  12       27.03       10.37     19.49 o 
 -14   6  12      182.42      210.36     21.74 o 
 -12   6  12      190.94      164.02     16.24 o 
 -10   6  12      113.93      175.35     25.53 o 
  -8   6  12      235.03      256.30     16.78 o 
  -6   6  12     2341.35     2115.07     39.06 o 
  -4   6  12        0.43        1.81      9.39 o 
  -2   6  12      661.08      679.18     17.12 o 
   0   6  12      789.74      776.04     30.22 o 
   2   6  12     1139.54     1019.33     22.70 o 
   4   6  12      140.95      140.27     12.88 o 
   6   6  12      311.27      326.37     24.34 o 
   8   6  12       11.46       -7.93     11.67 o 
  10   6  12      888.21      911.41     37.50 o 
  12   6  12      252.72      211.86     25.06 o 
  14   6  12      129.71      116.03     20.63 o 
 -17   7  12       66.74       48.40     19.93 o 
 -15   7  12      152.29      128.84     21.03 o 
 -13   7  12       13.72       25.74     16.98 o 
 -11   7  12       85.11       94.67     17.89 o 
  -9   7  12      187.67      207.91     16.88 o 
  -7   7  12      523.47      456.15     20.62 o 
  -5   7  12      176.46      217.07     15.87 o 
  -3   7  12      818.06      745.84     19.54 o 
  -1   7  12       36.91       39.42     12.02 o 
   1   7  12       50.05       61.07     13.22 o 
   3   7  12     1803.69     1880.73     40.04 o 
   5   7  12     1374.83     1286.93     43.42 o 
   7   7  12      152.76      113.27     20.50 o 
   9   7  12       20.64       48.88     16.30 o 
  11   7  12       89.81       93.13     18.70 o 
  13   7  12       20.24       19.72     18.36 o 
 -16   8  12       13.70       30.44     19.38 o 
 -14   8  12        2.39      -10.48     16.17 o 
 -12   8  12      221.22      190.25     22.47 o 
 -10   8  12       40.36       33.56     13.84 o 
  -8   8  12      172.07      224.82     17.97 o 
  -6   8  12      121.92      134.68     15.46 o 
  -4   8  12       79.97       69.24     18.64 o 
  -2   8  12     2936.81     2819.16     49.83 o 
   0   8  12      669.53      721.52     26.89 o 
   2   8  12      114.31      110.59     15.48 o 
   4   8  12     1055.40      995.34     34.88 o 
   6   8  12      181.33      198.15     23.57 o 
   8   8  12      113.78      111.27     19.12 o 
  10   8  12       16.46        1.05     21.13 o 
  12   8  12       97.29       90.28     20.69 o 
 -15   9  12       17.47       27.07     19.39 o 
 -13   9  12       11.23       17.82     17.47 o 
 -11   9  12      106.15      187.32     21.54 o 
  -9   9  12       24.06       46.97     15.32 o 
  -7   9  12      960.26      899.16     29.30 o 
  -5   9  12       14.17        3.43     17.06 o 
  -3   9  12        7.60        2.96     17.04 o 
  -1   9  12       70.78       46.41     17.79 o 
   1   9  12      147.27      170.72     17.58 o 
   3   9  12      303.98      309.97     23.27 o 
   5   9  12      112.27       80.72     20.16 o 
   7   9  12       46.93       25.80     19.40 o 
   9   9  12      286.60      318.33     26.21 o 
  11   9  12       97.88      115.01     23.11 o 
 -12  10  12      498.95      548.57     40.63 o 
 -10  10  12       23.11        8.09     22.98 o 
  -8  10  12      222.56      209.87     24.53 o 
  -6  10  12      742.59      777.52     44.36 o 
  -4  10  12        4.66       22.27     18.34 o 
  -2  10  12        3.58        7.82     21.69 o 
   0  10  12       16.06        8.79     17.91 o 
   2  10  12       21.31       35.22     20.75 o 
   4  10  12      184.69      207.74     30.36 o 
   6  10  12       39.65       21.12     20.22 o 
   8  10  12       29.81       37.49     22.07 o 
  -9  11  12        1.27       -7.44     24.09 o 
  -7  11  12       93.28      147.24     23.89 o 
  -5  11  12      156.71      123.23     23.38 o 
  -3  11  12       98.65      114.74     32.43 o 
  -1  11  12      294.30      344.97     28.31 o 
   1  11  12      348.85      380.14     33.39 o 
   3  11  12       90.93      102.17     25.31 o 
   5  11  12        2.72       15.21     24.09 o 
 -21   1  13       18.59        0.58     18.33 o 
 -19   1  13      313.76      412.78     28.81 o 
 -17   1  13       25.20       37.29     15.91 o 
 -15   1  13        6.16        3.95     12.52 o 
 -13   1  13     7814.17     7509.43     97.11 o 
 -11   1  13     2449.10     2351.74     46.21 o 
  -9   1  13      430.13      400.76     15.02 o 
  -7   1  13     1283.69     1368.07     21.75 o 
  -5   1  13      203.07      225.83      7.88 o 
  -3   1  13     1455.16     1473.34     18.71 o 
  -1   1  13      502.31      629.68     12.12 o 
   1   1  13     1754.62     1690.25     21.18 o 
   3   1  13     1157.91     1150.99     22.97 o 
   5   1  13     4486.56     4442.66     53.12 o 
   7   1  13     1845.42     1796.54     29.13 o 
   9   1  13       76.37      100.38     11.45 o 
  11   1  13      161.56      162.39     13.85 o 
  13   1  13       24.35       17.93     13.06 o 
  15   1  13       13.93       21.96     14.37 o 
  17   1  13       17.61       -9.31     22.70 o 
 -20   2  13      432.63      483.78     26.94 o 
 -18   2  13      416.03      399.67     20.64 o 
 -16   2  13      122.93      161.67     14.93 o 
 -14   2  13      563.66      562.21     21.20 o 
 -12   2  13     1612.94     1648.62     30.94 o 
 -10   2  13       64.91       57.10      9.58 o 
  -8   2  13       49.98      109.49      8.69 o 
  -6   2  13      719.73      839.86     19.48 o 
  -4   2  13       46.14        4.90      6.71 o 
  -2   2  13       42.35       34.38      8.74 o 
   0   2  13     3252.88     3241.24     37.77 o 
   2   2  13      381.19      352.73     11.82 o 
   4   2  13      252.60      240.01     13.37 o 
   6   2  13      281.82      290.11     12.79 o 
   8   2  13      150.48      148.40     11.67 o 
  10   2  13      217.07      247.31     16.03 o 
  12   2  13      240.64      209.75     16.89 o 
  14   2  13      123.96      165.10     20.84 o 
  16   2  13      178.75      191.88     19.76 o 
 -21   3  13       88.48      125.25     22.72 o 
 -19   3  13       61.48       51.56     18.81 o 
 -17   3  13       36.48       34.90     12.52 o 
 -15   3  13      691.29      633.72     22.91 o 
 -13   3  13      253.84      201.31     15.66 o 
 -11   3  13      272.83      248.84     13.82 o 
  -9   3  13       43.29       56.28      8.55 o 
  -7   3  13        1.21        0.80      8.64 o 
  -5   3  13      864.06      937.62     22.10 o 
  -3   3  13     2081.82     2199.58     36.46 o 
  -1   3  13       39.23       32.51      6.15 o 
   1   3  13     3540.46     3464.70     40.37 o 
   3   3  13      171.07      148.60     10.73 o 
   5   3  13      406.09      500.55     17.42 o 
   7   3  13       57.27       51.66     10.65 o 
   9   3  13      828.39      713.15     21.45 o 
  11   3  13        2.71        4.91     12.22 o 
  13   3  13       47.01       51.55     14.48 o 
  15   3  13       57.90       74.62     16.21 o 
  17   3  13       27.60       48.38     23.49 o 
 -20   4  13       27.13       -7.53     18.23 o 
 -18   4  13      390.38      385.27     27.53 o 
 -16   4  13      397.07      551.09     24.97 o 
 -14   4  13       14.38       12.65     11.81 o 
 -12   4  13      112.93      123.27     14.91 o 
 -10   4  13      658.83      676.96     21.75 o 
  -8   4  13     1313.73     1314.55     29.32 o 
  -6   4  13      689.25      559.23     19.19 o 
  -4   4  13     1479.17     1541.39     28.65 o 
  -2   4  13      101.11      103.00     10.72 o 
   0   4  13       47.53       61.06     14.07 o 
   2   4  13      111.41      119.14     13.89 o 
   4   4  13        0.04        7.97      7.90 o 
   6   4  13      111.55      109.21     17.51 o 
   8   4  13      940.11      891.00     30.88 o 
  10   4  13        1.54      -11.63     11.63 o 
  12   4  13      390.20      426.83     43.25 o 
  14   4  13       61.33       23.28     14.72 o 
  16   4  13      135.05      154.03     19.55 o 
 -19   5  13       28.41       20.92     18.30 o 
 -17   5  13      319.75      443.34     29.22 o 
 -15   5  13       56.92       90.86     15.54 o 
 -13   5  13       40.51       29.13     20.37 o 
 -11   5  13     1810.36     1819.01     45.57 o 
  -9   5  13      525.93      501.16     21.76 o 
  -7   5  13       37.32       52.75     17.66 o 
  -5   5  13     6628.63     6452.14     90.09 o 
  -3   5  13     1087.22     1008.24     42.75 o 
  -1   5  13      176.07      156.87     11.70 o 
   1   5  13     1419.69     1384.31     30.03 o 
   3   5  13       19.04        8.18     10.53 o 
   5   5  13       59.99       39.71     10.40 o 
   7   5  13      666.38      656.77     20.19 o 
   9   5  13      287.48      319.35     18.77 o 
  11   5  13       84.44       91.84     16.58 o 
  13   5  13      242.23      206.35     22.23 o 
  15   5  13       43.01       54.60     19.48 o 
 -18   6  13        1.38       -2.48     17.80 o 
 -16   6  13      132.88      107.49     20.14 o 
 -14   6  13       92.73       64.74     18.77 o 
 -12   6  13      186.75      172.24     16.88 o 
 -10   6  13     2426.55     2212.95     42.95 o 
  -8   6  13     1748.59     1608.56     47.06 o 
  -6   6  13     2133.35     2136.36     50.95 o 
  -4   6  13     1231.47     1175.17     27.10 o 
  -2   6  13      203.96      230.08     13.97 o 
   0   6  13      369.91      339.74     17.45 o 
   2   6  13      333.16      362.52     27.17 o 
   4   6  13      831.75      837.15     30.48 o 
   6   6  13       68.03       67.47     21.95 o 
   8   6  13        5.80        1.94     14.41 o 
  10   6  13      736.31      645.15     30.14 o 
  12   6  13       39.10       76.21     18.41 o 
  14   6  13       83.58      108.96     29.05 o 
 -17   7  13       19.32       26.21     18.88 o 
 -15   7  13       46.78       38.85     18.05 o 
 -13   7  13        0.59      -10.82     15.11 o 
 -11   7  13        8.96       -4.04     16.19 o 
  -9   7  13       10.49       -4.15     12.10 o 
  -7   7  13      644.86      624.87     24.59 o 
  -5   7  13      336.73      363.98     31.96 o 
  -3   7  13        6.41        6.78     15.87 o 
  -1   7  13       20.54        4.04     12.87 o 
   1   7  13       20.78      -11.30     11.30 o 
   3   7  13      506.89      513.35     24.56 o 
   5   7  13      573.98      582.12     31.38 o 
   7   7  13      208.07      207.12     23.52 o 
   9   7  13      210.44      223.99     24.88 o 
  11   7  13      146.06       81.89     19.10 o 
  13   7  13      181.42      182.22     23.09 o 
 -16   8  13      382.68      513.68     32.28 o 
 -14   8  13      335.26      344.82     26.97 o 
 -12   8  13       41.93       22.58     16.79 o 
 -10   8  13       17.65       23.64     15.16 o 
  -8   8  13        3.65       -2.00     18.31 o 
  -6   8  13      125.50       86.24     19.31 o 
  -4   8  13     1010.86     1083.73     45.10 o 
  -2   8  13      661.82      651.06     32.00 o 
   0   8  13       31.79       49.39     13.62 o 
   2   8  13      345.86      324.19     23.28 o 
   4   8  13        1.23        5.00     14.62 o 
   6   8  13       18.93        3.33     21.78 o 
   8   8  13      201.18      218.51     21.97 o 
  10   8  13      106.37      143.18     22.51 o 
  12   8  13      172.80      196.78     27.98 o 
 -13   9  13      647.74      714.60     34.75 o 
 -11   9  13       36.01       36.54     23.14 o 
  -9   9  13        7.29        7.49     18.27 o 
  -7   9  13        0.21        6.22     17.81 o 
  -5   9  13      176.41      177.94     22.86 o 
  -3   9  13      203.54      186.84     23.12 o 
  -1   9  13     1854.53     1751.18     48.17 o 
   1   9  13      570.92      509.08     29.83 o 
   3   9  13       97.05       79.15     17.26 o 
   5   9  13        7.87        3.11     17.41 o 
   7   9  13      532.41      540.92     35.22 o 
   9   9  13       62.86       92.61     20.84 o 
  11   9  13       47.44       26.90     30.92 o 
 -12  10  13        1.94       50.14     25.59 o 
 -10  10  13      111.74       86.33     26.33 o 
  -8  10  13        3.21      -10.41     18.70 o 
  -6  10  13      160.89      195.55     24.68 o 
  -4  10  13      117.15      175.83     23.67 o 
  -2  10  13       52.41       46.27     18.61 o 
   0  10  13      106.38      171.79     22.55 o 
   2  10  13       74.36       47.24     21.50 o 
   4  10  13        2.57       11.13     19.51 o 
   6  10  13       18.37      -13.23     24.26 o 
   8  10  13      421.24      485.55     31.35 o 
  -9  11  13       14.02       56.25     35.60 o 
  -7  11  13       11.83       20.48     20.63 o 
  -5  11  13      154.93      178.97     43.35 o 
  -3  11  13      103.75      129.68     22.52 o 
  -1  11  13       90.70       78.10     20.91 o 
   1  11  13      127.23       96.04     24.20 o 
   3  11  13       19.93       17.38     20.88 o 
   5  11  13        0.31      -37.59     37.59 o 
 -20   0  14      195.08      130.25     30.74 o 
 -18   0  14      451.47      413.29     37.31 o 
 -16   0  14     2329.73     2331.32     70.67 o 
 -14   0  14     2511.85     2739.24     75.01 o 
 -12   0  14      363.80      305.45     22.99 o 
 -10   0  14     2725.44     2538.45     99.78 o 
  -8   0  14      217.12      261.82     17.10 o 
  -6   0  14      914.48     1052.10     26.30 o 
  -4   0  14        8.89        6.78      7.64 o 
  -2   0  14     1186.00     1057.49     23.18 o 
   0   0  14      398.92      343.78     16.67 o 
   2   0  14    11029.41    10869.41    139.76 o 
   4   0  14      422.57      500.08     21.23 o 
   6   0  14     4010.37     3928.14    109.35 o 
   8   0  14     1183.83     1158.20     33.64 o 
  10   0  14        0.49      -14.37     14.37 o 
  12   0  14        9.97      -11.77     16.42 o 
  14   0  14      161.85      135.80     25.88 o 
  16   0  14      226.61      210.34     48.34 o 
 -21   1  14      170.33      179.58     29.24 o 
 -19   1  14        2.49       -0.12     21.35 o 
 -17   1  14       44.99       25.88     14.09 o 
 -15   1  14      123.49       77.55     14.79 o 
 -13   1  14     1064.50     1039.52     32.16 o 
 -11   1  14      979.14      970.56     26.23 o 
  -9   1  14      787.50      702.89     17.78 o 
  -7   1  14      241.86      283.10     13.18 o 
  -5   1  14      522.17      547.57     11.41 o 
  -3   1  14      750.54      850.79     14.59 o 
  -1   1  14      149.80      199.18      8.87 o 
   1   1  14      241.57      241.16     11.99 o 
   3   1  14     5974.80     5745.79     60.36 o 
   5   1  14      433.12      445.38     22.04 o 
   7   1  14       18.40       19.13      8.85 o 
   9   1  14      795.42      779.42     41.02 o 
  11   1  14     2710.03     2681.50     42.06 o 
  13   1  14      665.51      625.13     30.50 o 
  15   1  14      140.02      136.71     23.16 o 
  17   1  14       19.27       19.30     17.74 o 
 -20   2  14        0.61      -11.33     17.20 o 
 -18   2  14       74.05       93.93     14.74 o 
 -16   2  14      561.77      591.12     22.90 o 
 -14   2  14       93.45      101.34     13.18 o 
 -12   2  14      161.48      148.03     15.41 o 
 -10   2  14      317.64      307.64     16.53 o 
  -8   2  14       36.15       43.40     10.20 o 
  -6   2  14        3.72       -1.19      8.78 o 
  -4   2  14     4553.84     4535.47     54.41 o 
  -2   2  14     2211.99     2154.17     35.27 o 
   0   2  14     1873.65     1917.09     26.30 o 
   2   2  14      390.33      443.01     14.20 o 
   4   2  14     1286.40     1319.56     25.10 o 
   6   2  14      408.97      355.09     17.14 o 
   8   2  14       17.80        8.83     11.96 o 
  10   2  14       80.65       61.32     11.74 o 
  12   2  14       30.64       37.61     13.30 o 
  14   2  14      163.14      211.35     18.36 o 
  16   2  14       95.74      106.72     18.26 o 
 -21   3  14       20.79       21.96     27.00 o 
 -19   3  14      129.93      123.92     24.53 o 
 -17   3  14        0.00       -1.14     13.46 o 
 -15   3  14        1.99      -11.02     11.02 o 
 -13   3  14      130.97      122.71     12.81 o 
 -11   3  14     1253.45     1220.29     46.66 o 
  -9   3  14     1807.72     1720.79     34.05 o 
  -7   3  14       77.96       62.55     10.69 o 
  -5   3  14     3226.79     3158.23     42.46 o 
  -3   3  14      141.73      157.45     12.31 o 
  -1   3  14      261.01      244.51     13.02 o 
   1   3  14      220.07      241.91     12.12 o 
   3   3  14      800.22      906.09     27.69 o 
   5   3  14      443.09      445.45     16.92 o 
   7   3  14     6502.96     6017.09     71.66 o 
   9   3  14     1186.84     1153.25     26.30 o 
  11   3  14       61.77       76.34     14.02 o 
  13   3  14      304.31      300.48     20.36 o 
  15   3  14      231.31      227.71     20.95 o 
 -20   4  14      116.11      112.63     22.49 o 
 -18   4  14       18.22        9.34     17.82 o 
 -16   4  14      272.43      223.16     18.54 o 
 -14   4  14       16.89        3.15     14.59 o 
 -12   4  14      572.01      560.47     23.52 o 
 -10   4  14     1939.11     1838.35     37.53 o 
  -8   4  14     3289.43     3091.76     49.20 o 
  -6   4  14       89.03       69.53     10.73 o 
  -4   4  14      834.02      817.87     23.97 o 
  -2   4  14      133.42      187.02     15.30 o 
   0   4  14        4.33       -3.55      8.86 o 
   2   4  14       61.27       35.01      9.63 o 
   4   4  14        5.27        1.69     11.32 o 
   6   4  14     1514.25     1406.15     26.74 o 
   8   4  14       28.00       34.18     13.58 o 
  10   4  14       25.69       24.16     12.50 o 
  12   4  14       34.72       31.62     13.98 o 
  14   4  14        0.88        7.73     16.17 o 
  16   4  14      313.92      274.04     25.50 o 
 -19   5  14        2.25        0.44     18.16 o 
 -17   5  14       44.59       44.37     18.63 o 
 -15   5  14      264.56      327.00     23.89 o 
 -13   5  14       22.85       37.50     13.64 o 
 -11   5  14     2095.79     1907.71     39.86 o 
  -9   5  14     1068.55     1148.87     30.28 o 
  -7   5  14        3.20      -10.34     10.34 o 
  -5   5  14     1285.90     1222.70     36.37 o 
  -3   5  14      984.99     1043.19     32.20 o 
  -1   5  14      327.38      287.90     15.33 o 
   1   5  14      201.60      251.94     23.46 o 
   3   5  14      534.40      435.64     17.80 o 
   5   5  14     1999.89     1953.83     42.28 o 
   7   5  14     1131.30      949.10     27.50 o 
   9   5  14       32.11       26.52     14.69 o 
  11   5  14      150.74      162.21     22.02 o 
  13   5  14        0.04       -2.45     15.84 o 
  15   5  14       45.42       -7.28     18.02 o 
 -18   6  14        7.23      -13.56     24.06 o 
 -16   6  14      104.46       60.62     19.20 o 
 -14   6  14      355.07      441.30     23.45 o 
 -12   6  14      328.20      299.90     23.68 o 
 -10   6  14      554.07      570.87     24.17 o 
  -8   6  14        0.06        5.88     16.67 o 
  -6   6  14       98.32      101.15     15.24 o 
  -4   6  14      338.21      323.34     23.43 o 
  -2   6  14     1062.84     1042.87     39.87 o 
   0   6  14     2995.38     2829.00     60.15 o 
   2   6  14     1532.84     1672.13     35.99 o 
   4   6  14      162.87      149.75     15.23 o 
   6   6  14       49.66       48.51     14.97 o 
   8   6  14      352.94      297.85     26.67 o 
  10   6  14      198.54      186.94     20.91 o 
  12   6  14      113.77      162.21     21.77 o 
  14   6  14      127.16      189.86     32.03 o 
 -17   7  14        9.22       -4.66     18.14 o 
 -15   7  14      465.21      484.19     30.05 o 
 -13   7  14       42.48       56.39     15.73 o 
 -11   7  14       94.71       86.03     15.48 o 
  -9   7  14        0.47       14.28     13.11 o 
  -7   7  14     2758.54     2575.81     57.20 o 
  -5   7  14      525.91      504.74     28.57 o 
  -3   7  14     1288.85     1219.51     50.38 o 
  -1   7  14      197.21      191.26     21.16 o 
   1   7  14      341.18      321.38     19.09 o 
   3   7  14      262.69      217.53     17.83 o 
   5   7  14      346.43      302.67     21.07 o 
   7   7  14       49.98       48.30     24.36 o 
   9   7  14      104.63      101.37     18.54 o 
  11   7  14       17.92        6.62     17.50 o 
  13   7  14        0.04       18.55     18.80 o 
 -16   8  14       35.83       31.53     20.34 o 
 -14   8  14        4.88       21.13     19.80 o 
 -12   8  14       15.45       22.37     16.98 o 
 -10   8  14      132.55      100.32     20.13 o 
  -8   8  14      302.78      323.63     25.72 o 
  -6   8  14     3076.64     2967.82     63.22 o 
  -4   8  14       43.23       40.39     18.33 o 
  -2   8  14       34.21       50.49     29.08 o 
   0   8  14        1.82      -12.41     15.63 o 
   2   8  14      232.77      284.64     24.30 o 
   4   8  14      111.95      128.61     18.03 o 
   6   8  14       22.98       11.80     17.66 o 
   8   8  14       79.73       82.30     18.81 o 
  10   8  14        3.23        3.24     17.34 o 
  12   8  14      430.54      358.10     33.83 o 
 -13   9  14        0.93       19.69     24.08 o 
 -11   9  14      525.17      522.50     39.32 o 
  -9   9  14       26.99       28.29     20.20 o 
  -7   9  14       51.97       39.74     19.53 o 
  -5   9  14      208.28      315.25     31.09 o 
  -3   9  14      290.21      361.30     27.78 o 
  -1   9  14      195.67      153.33     39.65 o 
   1   9  14      945.22      910.55     40.94 o 
   3   9  14       13.64       19.89     18.56 o 
   5   9  14        0.04       40.34     23.80 o 
   7   9  14       73.92       99.17     22.95 o 
   9   9  14       49.60       22.29     17.90 o 
 -10  10  14       32.17       29.74     25.01 o 
  -8  10  14       36.45       29.82     19.94 o 
  -6  10  14      245.12      321.07     28.77 o 
  -4  10  14      866.84      873.59     40.67 o 
  -2  10  14      313.85      400.72     29.28 o 
   0  10  14       44.65       34.23     18.67 o 
   2  10  14       15.60       22.91     20.81 o 
   4  10  14       16.04       19.08     24.30 o 
   6  10  14       36.60       64.72     26.63 o 
  -7  11  14       74.80       72.75     22.50 o 
  -5  11  14       55.83       63.67     21.72 o 
  -3  11  14      101.64       80.63     21.16 o 
  -1  11  14       69.92       70.75     20.98 o 
   1  11  14      599.01      674.51     42.45 o 
   3  11  14       76.98       94.10     28.36 o 
 -21   1  15       27.44       47.09     24.38 o 
 -19   1  15      104.08      121.41     17.90 o 
 -17   1  15       39.79       40.20     14.48 o 
 -15   1  15     1371.73     1266.94     33.02 o 
 -13   1  15       92.73      105.70     14.20 o 
 -11   1  15     2990.96     2825.02     41.90 o 
  -9   1  15      483.87      471.23     18.22 o 
  -7   1  15        0.14        3.49      6.40 o 
  -5   1  15       21.52       24.63      4.70 o 
  -3   1  15      924.22      964.56     15.67 o 
  -1   1  15      867.14      832.46     16.91 o 
   1   1  15      538.75      532.75     15.37 o 
   3   1  15        9.78       36.86      6.98 o 
   5   1  15       55.16       81.24      9.33 o 
   7   1  15        9.79       14.59      9.13 o 
   9   1  15     4046.76     3772.87     51.24 o 
  11   1  15     1540.13     1636.83     32.38 o 
  13   1  15       71.44       64.86     14.37 o 
  15   1  15        0.05      -11.55     15.73 o 
 -20   2  15        9.88       51.49     19.33 o 
 -18   2  15        1.13       -6.50     14.65 o 
 -16   2  15       31.06       25.27     12.44 o 
 -14   2  15     2232.93     2088.36     37.59 o 
 -12   2  15     1185.40     1153.90     27.19 o 
 -10   2  15     2410.06     2234.09     34.94 o 
  -8   2  15      984.40      909.58     24.80 o 
  -6   2  15      194.17      181.92     11.52 o 
  -4   2  15      233.95      279.88     11.84 o 
  -2   2  15     1169.07     1188.55     23.47 o 
   0   2  15      133.27      127.35      8.53 o 
   2   2  15      488.93      538.10     20.48 o 
   4   2  15     4374.49     4263.49     57.37 o 
   6   2  15      567.16      533.57     17.28 o 
   8   2  15       21.05       38.71     10.74 o 
  10   2  15      486.47      513.16     20.43 o 
  12   2  15       22.46       -3.32     13.07 o 
  14   2  15        7.95       19.74     15.79 o 
  16   2  15      267.64      258.35     31.27 o 
 -19   3  15        0.00       12.06     17.79 o 
 -17   3  15      151.91      185.25     18.75 o 
 -15   3  15       63.96       58.11     14.59 o 
 -13   3  15      331.17      301.59     19.54 o 
 -11   3  15     1306.77     1275.98     35.81 o 
  -9   3  15      841.96      705.29     24.12 o 
  -7   3  15      205.56      202.17     13.98 o 
  -5   3  15      997.49     1060.41     22.15 o 
  -3   3  15     2149.20     2144.84     37.19 o 
  -1   3  15     4501.71     4420.16     53.49 o 
   1   3  15       50.21       52.29      7.60 o 
   3   3  15      321.79      338.39     16.57 o 
   5   3  15     1442.29     1289.91     29.09 o 
   7   3  15     3544.04     3471.86     47.56 o 
   9   3  15     1439.75     1326.65     36.18 o 
  11   3  15        5.38       -5.57     12.00 o 
  13   3  15      172.56      158.85     17.42 o 
  15   3  15      164.33      154.35     21.67 o 
 -20   4  15       79.54       67.22     20.86 o 
 -18   4  15        0.09       -4.64     16.78 o 
 -16   4  15      269.98      274.49     20.34 o 
 -14   4  15      578.07      472.13     23.45 o 
 -12   4  15     1563.61     1518.38     35.72 o 
 -10   4  15      159.34      170.14     16.16 o 
  -8   4  15        8.33       -1.75     11.04 o 
  -6   4  15     1256.71     1256.92     28.18 o 
  -4   4  15     2974.45     3011.21     48.40 o 
  -2   4  15     2251.93     2172.49     38.02 o 
   0   4  15     3364.80     3322.33     49.83 o 
   2   4  15      493.22      497.80     18.25 o 
   4   4  15      378.88      318.49     19.22 o 
   6   4  15      686.76      752.40     24.65 o 
   8   4  15        4.85        9.88     12.07 o 
  10   4  15       13.08       -1.34     14.11 o 
  12   4  15      108.09       88.04     18.27 o 
  14   4  15       14.02        7.42     17.39 o 
 -19   5  15       54.57       57.17     20.14 o 
 -17   5  15        5.52       11.27     25.92 o 
 -15   5  15      188.54      192.96     18.26 o 
 -13   5  15        0.88       -1.27     12.67 o 
 -11   5  15      331.19      314.79     19.59 o 
  -9   5  15      117.15      146.98     15.24 o 
  -7   5  15       49.79       39.15     11.89 o 
  -5   5  15      380.19      365.79     23.54 o 
  -3   5  15       10.31       19.99     11.03 o 
  -1   5  15      601.68      586.09     27.34 o 
   1   5  15      509.27      418.98     18.87 o 
   3   5  15       68.75       70.80     12.23 o 
   5   5  15      781.03      669.18     26.51 o 
   7   5  15     1893.87     1656.13     35.91 o 
   9   5  15      704.36      700.57     30.04 o 
  11   5  15      485.64      540.02     29.02 o 
  13   5  15        2.37      -13.43     23.55 o 
  15   5  15        8.67       -6.52     18.18 o 
 -18   6  15       42.45       32.35     19.67 o 
 -16   6  15       33.32       22.37     17.58 o 
 -14   6  15       37.34       38.13     14.76 o 
 -12   6  15        0.21       -4.72     12.91 o 
 -10   6  15      568.51      570.65     25.23 o 
  -8   6  15      699.53      694.56     26.85 o 
  -6   6  15     1660.01     1652.23     44.37 o 
  -4   6  15     2276.39     2253.50     69.50 o 
  -2   6  15      502.48      440.68     25.79 o 
   0   6  15      261.98      263.55     23.88 o 
   2   6  15        1.98       12.85     15.38 o 
   4   6  15       22.81       29.34     13.62 o 
   6   6  15        1.09      -15.00     15.00 o 
   8   6  15      427.67      420.70     25.07 o 
  10   6  15        0.19       10.47     16.08 o 
  12   6  15        5.74        7.62     17.34 o 
  14   6  15       20.98       47.30     19.87 o 
 -17   7  15      387.13      404.26     30.09 o 
 -15   7  15       37.38       42.69     19.19 o 
 -13   7  15       38.49       57.44     15.81 o 
 -11   7  15      748.56      787.44     36.09 o 
  -9   7  15      768.35      645.90     32.67 o 
  -7   7  15       83.43      128.39     20.93 o 
  -5   7  15      479.90      428.41     28.03 o 
  -3   7  15        1.13       -9.14     15.66 o 
  -1   7  15     1270.06     1235.91     39.45 o 
   1   7  15     1846.57     1605.38     58.64 o 
   3   7  15      463.61      436.34     22.57 o 
   5   7  15      184.41      126.18     20.29 o 
   7   7  15        6.04       15.95     17.85 o 
   9   7  15      130.12      124.89     20.02 o 
  11   7  15       97.11      112.57     21.11 o 
 -14   8  15      361.87      424.66     52.01 o 
 -12   8  15      256.70      275.02     36.35 o 
 -10   8  15      512.28      427.26     29.35 o 
  -8   8  15      445.32      412.04     28.74 o 
  -6   8  15        5.20       23.38     18.04 o 
  -4   8  15       16.37        5.44     17.84 o 
  -2   8  15      247.53      258.94     23.97 o 
   0   8  15       76.70       55.98     18.05 o 
   2   8  15      247.65      247.47     23.58 o 
   4   8  15      291.13      367.10     29.74 o 
   6   8  15      370.24      449.14     33.97 o 
   8   8  15        1.95       36.04     16.97 o 
  10   8  15      124.90      218.17     23.70 o 
 -13   9  15       34.19       65.29     26.18 o 
 -11   9  15        2.14        1.10     22.78 o 
  -9   9  15       10.09       -8.27     18.00 o 
  -7   9  15      171.47      201.67     24.06 o 
  -5   9  15      115.59      163.76     27.40 o 
  -3   9  15      143.35      193.96     23.18 o 
  -1   9  15      385.54      379.57     27.97 o 
   1   9  15       54.52       44.89     21.21 o 
   3   9  15        6.01       42.00     19.89 o 
   5   9  15        6.88      -21.11     21.11 o 
   7   9  15        3.85      -24.09     24.09 o 
   9   9  15       10.08       17.06     21.48 o 
 -10  10  15       42.03       -0.41     52.99 o 
  -8  10  15      160.38      174.23     24.72 o 
  -6  10  15     1941.61     1983.39     54.81 o 
  -4  10  15      235.47      280.78     32.60 o 
  -2  10  15       77.68       86.33     20.86 o 
   0  10  15       16.73       -3.57     18.08 o 
   2  10  15       30.18       79.30     22.33 o 
   4  10  15       30.04       30.22     43.80 o 
   6  10  15        0.76      -18.99     23.74 o 
  -5  11  15       27.19       26.52     20.81 o 
  -3  11  15       46.72       69.42     21.62 o 
  -1  11  15      398.26      373.56     30.15 o 
   1  11  15      462.21      514.35     38.90 o 
 -20   0  16       17.42        3.35     55.81 o 
 -18   0  16       28.42       50.70     20.15 o 
 -16   0  16      228.43      165.48     22.93 o 
 -14   0  16       44.86       59.41     17.99 o 
 -12   0  16     1887.30     1742.26     46.53 o 
 -10   0  16      701.51      593.62     28.91 o 
  -8   0  16     3056.50     2864.70     49.49 o 
  -6   0  16      249.69      180.04     17.35 o 
  -4   0  16       57.38       45.37      9.09 o 
  -2   0  16        0.62        1.41      7.93 o 
   0   0  16     5592.26     5723.19    192.35 o 
   2   0  16    12481.52    12147.94    156.44 o 
   4   0  16     3574.96     3574.56     64.43 o 
   6   0  16       60.51       50.67     17.28 o 
   8   0  16      114.66      118.70     16.64 o 
  10   0  16      127.05       85.45     17.93 o 
  12   0  16      390.30      427.45     32.36 o 
  14   0  16       58.81       63.20     32.63 o 
  16   0  16      186.63      247.17     33.64 o 
 -21   1  16      296.59      366.73     28.99 o 
 -19   1  16       69.13       51.20     16.23 o 
 -17   1  16        6.74       -5.10     11.89 o 
 -15   1  16       58.23       43.34     12.73 o 
 -13   1  16      474.05      438.60     18.98 o 
 -11   1  16      146.12      173.45     12.35 o 
  -9   1  16      823.21      806.08     19.36 o 
  -7   1  16      973.49     1013.40     23.05 o 
  -5   1  16       21.66       23.30      6.19 o 
  -3   1  16        1.33        3.52      5.33 o 
  -1   1  16      105.49      110.37      8.22 o 
   1   1  16       34.46       57.65      6.85 o 
   3   1  16       81.48       91.57      9.50 o 
   5   1  16      875.55      816.42     19.47 o 
   7   1  16        1.78        3.02      9.24 o 
   9   1  16        2.97       27.01     12.94 o 
  11   1  16     1656.54     1670.87     47.03 o 
  13   1  16      894.98      926.63     33.00 o 
  15   1  16       20.05       24.31     17.04 o 
 -20   2  16       98.40      164.83     23.43 o 
 -18   2  16       26.77       16.00     14.58 o 
 -16   2  16      221.67      236.47     19.43 o 
 -14   2  16        1.84        1.94     15.41 o 
 -12   2  16       97.67       91.67     12.20 o 
 -10   2  16      614.32      545.30     17.07 o 
  -8   2  16       41.32       13.34      9.85 o 
  -6   2  16     1051.38     1167.32     28.97 o 
  -4   2  16     1546.21     1580.35     26.19 o 
  -2   2  16        6.51       -3.44     12.85 o 
   0   2  16      166.28      145.94      9.22 o 
   2   2  16      345.88      433.00     18.59 o 
   4   2  16     1805.25     1746.58     28.19 o 
   6   2  16     2027.99     1877.12     31.16 o 
   8   2  16     2340.08     2360.83     37.36 o 
  10   2  16       42.69       27.13     11.44 o 
  12   2  16       91.94       94.88     15.04 o 
  14   2  16        2.39       -0.87     14.57 o 
  16   2  16      173.19      208.06     26.91 o 
 -19   3  16       23.10       11.13     18.00 o 
 -17   3  16        1.94        3.68     13.89 o 
 -15   3  16      124.67      114.67     17.43 o 
 -13   3  16      525.77      452.83     22.61 o 
 -11   3  16      607.97      570.93     24.41 o 
  -9   3  16      151.98      150.77     14.76 o 
  -7   3  16     1229.36     1063.16     24.34 o 
  -5   3  16      231.04      234.80     13.25 o 
  -3   3  16        0.06        2.87     10.05 o 
  -1   3  16      185.72      153.22     15.85 o 
   1   3  16       22.25       31.40      7.74 o 
   3   3  16     1959.31     1909.83     36.21 o 
   5   3  16      112.12      126.00     13.69 o 
   7   3  16     1173.60     1054.27     28.34 o 
   9   3  16      579.28      562.30     22.75 o 
  11   3  16        0.15       10.61     14.39 o 
  13   3  16        0.01       -8.44     15.69 o 
  15   3  16        0.71      -21.01     21.01 o 
 -18   4  16        0.83      -15.90     15.90 o 
 -16   4  16      159.33      185.40     18.54 o 
 -14   4  16       26.44        1.98     16.02 o 
 -12   4  16      958.92      920.22     29.40 o 
 -10   4  16     1750.61     1675.90     36.64 o 
  -8   4  16     1437.56     1361.20     31.68 o 
  -6   4  16       85.93       94.67     10.85 o 
  -4   4  16     2035.21     1891.82     36.97 o 
  -2   4  16     1294.76     1220.05     31.88 o 
   0   4  16     2504.86     2294.65     43.49 o 
   2   4  16       45.42       23.64     10.63 o 
   4   4  16     1234.44     1166.83     32.50 o 
   6   4  16      151.51      123.77     14.62 o 
   8   4  16      330.92      313.63     18.82 o 
  10   4  16        0.12      -14.37     14.37 o 
  12   4  16      125.54      119.79     19.53 o 
  14   4  16      297.42      358.83     26.78 o 
 -19   5  16      108.41      129.51     22.78 o 
 -17   5  16       44.21       36.15     18.69 o 
 -15   5  16       57.93       44.67     19.48 o 
 -13   5  16       70.73       68.18     15.22 o 
 -11   5  16     1253.55     1045.27     30.78 o 
  -9   5  16     5387.64     5124.47     82.45 o 
  -7   5  16     1007.66      871.28     33.91 o 
  -5   5  16      482.41      399.77     20.51 o 
  -3   5  16     1441.90     1398.96     31.74 o 
  -1   5  16     1821.80     1619.47     41.56 o 
   1   5  16     2994.90     2802.74     47.15 o 
   3   5  16     1091.31     1061.31     26.62 o 
   5   5  16       17.19       59.89     15.61 o 
   7   5  16      129.46      101.12     17.63 o 
   9   5  16      195.18      180.35     19.95 o 
  11   5  16      187.64      189.00     21.44 o 
  13   5  16       35.58       49.43     18.91 o 
 -18   6  16       90.06       79.80     21.40 o 
 -16   6  16      231.91      209.28     23.88 o 
 -14   6  16      256.54      329.86     22.96 o 
 -12   6  16       45.31       31.41     14.22 o 
 -10   6  16      191.26      205.03     17.32 o 
  -8   6  16     1260.09     1257.30     40.65 o 
  -6   6  16      389.34      405.90     26.70 o 
  -4   6  16      511.35      544.13     23.25 o 
  -2   6  16      474.02      412.91     25.98 o 
   0   6  16      448.89      373.75     37.05 o 
   2   6  16       24.96      -11.43     11.43 o 
   4   6  16      161.47      121.90     23.25 o 
   6   6  16      104.25      103.88     34.90 o 
   8   6  16        5.65        4.42     15.30 o 
  10   6  16      265.88      273.51     23.81 o 
  12   6  16       29.45       -0.70     17.81 o 
 -15   7  16      278.07      310.17     26.44 o 
 -13   7  16      637.48      661.11     34.26 o 
 -11   7  16      136.21      143.32     24.59 o 
  -9   7  16      786.81      827.08     44.76 o 
  -7   7  16     1650.52     1694.72     47.17 o 
  -5   7  16       40.73       64.47     19.79 o 
  -3   7  16      122.96      107.53     20.20 o 
  -1   7  16      295.99      371.23     32.72 o 
   1   7  16       43.71       64.28     17.90 o 
   3   7  16      311.38      287.45     27.06 o 
   5   7  16      162.28      182.15     39.49 o 
   7   7  16        9.36        9.19     17.57 o 
   9   7  16       53.26       69.81     18.43 o 
  11   7  16        7.36       41.45     19.66 o 
 -14   8  16      295.65      303.03     34.21 o 
 -12   8  16       13.22       36.90     18.96 o 
 -10   8  16       23.71       26.54     18.44 o 
  -8   8  16      781.98      674.99     34.86 o 
  -6   8  16      831.26      932.11     38.75 o 
  -4   8  16     1985.06     1842.99     62.46 o 
  -2   8  16      736.26      725.00     38.14 o 
   0   8  16       98.01       68.16     24.57 o 
   2   8  16      111.47      147.89     20.61 o 
   4   8  16      203.54      229.37     32.07 o 
   6   8  16       13.84      -22.63     22.63 o 
   8   8  16       69.39      104.43     23.21 o 
  10   8  16      153.43      183.78     32.34 o 
 -13   9  16      525.51      495.10     41.10 o 
 -11   9  16       15.03        0.90     19.47 o 
  -9   9  16      514.59      435.35     31.22 o 
  -7   9  16       41.31      101.84     21.99 o 
  -5   9  16      270.10      305.62     26.94 o 
  -3   9  16       11.55      -11.49     17.89 o 
  -1   9  16       36.47       50.93     18.70 o 
   1   9  16        1.09        4.83     17.22 o 
   3   9  16       79.96       53.60     21.97 o 
   5   9  16      381.20      268.29     36.17 o 
   7   9  16      119.89       54.89     31.05 o 
 -10  10  16        0.87      -22.69     22.69 o 
  -8  10  16       95.33       88.98     26.92 o 
  -6  10  16        0.58       42.60     20.82 o 
  -4  10  16      115.89      139.99     23.00 o 
  -2  10  16       23.60       26.25     18.96 o 
   0  10  16       33.67       35.19     19.09 o 
   2  10  16      133.54      101.62     26.58 o 
   4  10  16      217.44      216.41     33.72 o 
  -3  11  16      367.10      404.39     36.93 o 
  -1  11  16       30.45       10.77     25.93 o 
 -19   1  17      100.94      128.64     18.40 o 
 -17   1  17       25.48        8.74     14.29 o 
 -15   1  17      205.34      209.62     18.79 o 
 -13   1  17      852.71      887.49     27.33 o 
 -11   1  17      359.69      369.35     15.60 o 
  -9   1  17      157.34      123.40     10.29 o 
  -7   1  17      237.92      254.06     11.33 o 
  -5   1  17     1635.96     1617.65     22.89 o 
  -3   1  17      438.38      438.98     12.00 o 
  -1   1  17       35.17       33.80      7.36 o 
   1   1  17      235.81      278.60     10.73 o 
   3   1  17     1342.22     1263.43     21.71 o 
   5   1  17      395.09      429.89     15.63 o 
   7   1  17     1185.58     1061.82     23.87 o 
   9   1  17      588.73      604.03     21.65 o 
  11   1  17       98.97      101.86     13.83 o 
  13   1  17        5.29       -1.82     13.29 o 
  15   1  17       33.81       43.85     24.17 o 
 -20   2  17      194.61      193.90     24.24 o 
 -18   2  17      109.79      137.04     18.24 o 
 -16   2  17       66.96       44.35     14.87 o 
 -14   2  17      196.77      274.50     19.51 o 
 -12   2  17      842.68      773.58     27.30 o 
 -10   2  17     1623.00     1557.16     31.27 o 
  -8   2  17       78.72       76.27     11.42 o 
  -6   2  17     1074.05     1068.17     23.95 o 
  -4   2  17       90.12       79.93     11.63 o 
  -2   2  17       85.06       84.90      7.58 o 
   0   2  17     1546.93     1565.46     24.99 o 
   2   2  17     7571.07     7331.08     93.51 o 
   4   2  17      980.33     1038.63     26.12 o 
   6   2  17     1382.59     1260.12     29.45 o 
   8   2  17        1.29       19.82     12.35 o 
  10   2  17        1.40        8.28     18.84 o 
  12   2  17      182.08      200.24     20.54 o 
  14   2  17       49.29       56.56     30.16 o 
 -19   3  17        8.21      -17.40     17.40 o 
 -17   3  17        0.00       -4.69     14.00 o 
 -15   3  17      202.11      186.68     18.43 o 
 -13   3  17     1153.82     1066.73     36.06 o 
 -11   3  17      375.78      400.30     21.07 o 
  -9   3  17      237.20      276.83     16.00 o 
  -7   3  17      152.10      171.04     12.84 o 
  -5   3  17      288.77      256.89     18.03 o 
  -3   3  17      182.15      164.61     14.05 o 
  -1   3  17      267.14      254.01     14.15 o 
   1   3  17     1102.00      943.14     21.65 o 
   3   3  17     2635.09     2604.58     44.50 o 
   5   3  17        7.04       20.05     16.47 o 
   7   3  17       12.81       -4.14     11.79 o 
   9   3  17      277.11      259.65     18.54 o 
  11   3  17      335.72      407.59     37.47 o 
  13   3  17      506.26      547.48     30.27 o 
  15   3  17       71.82       69.76     20.15 o 
 -18   4  17       50.25       65.01     19.80 o 
 -16   4  17      159.31      181.14     18.77 o 
 -14   4  17        1.49        4.62     13.53 o 
 -12   4  17       54.16       62.00     17.29 o 
 -10   4  17      208.67      216.18     17.14 o 
  -8   4  17      715.93      699.80     22.41 o 
  -6   4  17      604.58      596.98     23.92 o 
  -4   4  17       25.43       24.56     14.30 o 
  -2   4  17       21.81       25.96     11.18 o 
   0   4  17       66.94       51.57     11.51 o 
   2   4  17     1345.95     1268.74     27.53 o 
   4   4  17        0.17      -15.65     16.74 o 
   6   4  17      427.85      386.32     29.15 o 
   8   4  17        7.06       19.74     14.45 o 
  10   4  17      418.91      471.94     26.60 o 
  12   4  17       85.45      102.91     19.34 o 
  14   4  17        0.96       12.38     18.14 o 
 -17   5  17       38.86       45.80     19.27 o 
 -15   5  17        0.83        1.98     14.09 o 
 -13   5  17        1.13       12.43     16.21 o 
 -11   5  17        5.76       -5.51     12.59 o 
  -9   5  17       26.00       50.14     17.66 o 
  -7   5  17     2258.11     2280.30     52.42 o 
  -5   5  17      677.18      639.65     33.20 o 
  -3   5  17       26.59       38.55     12.09 o 
  -1   5  17       37.58       63.04     16.34 o 
   1   5  17      412.09      354.33     26.51 o 
   3   5  17       98.78      122.72     13.44 o 
   5   5  17      210.06      167.38     17.86 o 
   7   5  17       35.33       33.81     14.80 o 
   9   5  17      948.98     1038.45     35.73 o 
  11   5  17       21.86       30.70     17.64 o 
  13   5  17        8.07      -17.25     17.25 o 
 -16   6  17      271.36      271.74     25.55 o 
 -14   6  17        4.84       30.94     23.41 o 
 -12   6  17      741.65      705.87     39.15 o 
 -10   6  17      241.92      217.55     23.85 o 
  -8   6  17     1966.74     1944.02     50.20 o 
  -6   6  17     1332.39     1182.49     39.66 o 
  -4   6  17        2.19      -11.95     16.54 o 
  -2   6  17      345.16      358.96     25.08 o 
   0   6  17       21.69       19.25     16.37 o 
   2   6  17      128.97      107.38     18.30 o 
   4   6  17       32.89       29.71     14.41 o 
   6   6  17      135.50       96.13     20.62 o 
   8   6  17       51.17       32.26     16.31 o 
  10   6  17      224.16      272.27     23.70 o 
  12   6  17      105.67      107.80     27.07 o 
 -15   7  17       65.18       52.20     24.48 o 
 -13   7  17       38.40       28.35     18.54 o 
 -11   7  17     1110.86     1156.80     41.34 o 
  -9   7  17      332.67      290.37     25.48 o 
  -7   7  17       48.31       75.45     19.59 o 
  -5   7  17      247.68      289.49     25.38 o 
  -3   7  17      771.42      721.03     33.70 o 
  -1   7  17      579.46      571.32     30.89 o 
   1   7  17      107.20       66.85     23.03 o 
   3   7  17      266.86      266.23     25.39 o 
   5   7  17       56.15        8.61     23.16 o 
   7   7  17      134.50      147.49     23.72 o 
   9   7  17      508.29      554.67     30.66 o 
  11   7  17       13.79       30.74     19.66 o 
 -14   8  17      231.10      239.58     56.26 o 
 -12   8  17      478.16      526.60     32.91 o 
 -10   8  17       77.67       46.06     19.83 o 
  -8   8  17       25.81       25.61     18.73 o 
  -6   8  17      990.11     1033.62     40.19 o 
  -4   8  17       17.49       14.71     18.51 o 
  -2   8  17        9.13       17.05     17.35 o 
   0   8  17      188.93      154.47     21.92 o 
   2   8  17        3.34      -16.55     16.55 o 
   4   8  17        0.63      -20.51     32.28 o 
   6   8  17       38.80       58.83     26.69 o 
   8   8  17      273.95      288.81     34.11 o 
 -11   9  17      203.64      250.28     26.76 o 
  -9   9  17        1.98      -15.31     19.12 o 
  -7   9  17      665.90      660.10     49.06 o 
  -5   9  17     2111.86     2079.85     55.45 o 
  -3   9  17      604.60      579.88     33.93 o 
  -1   9  17       19.92       13.84     17.68 o 
   1   9  17      790.32      762.87     36.23 o 
   3   9  17      141.06       95.89     23.38 o 
   5   9  17      112.72      121.57     30.46 o 
   7   9  17       21.11        6.97     27.59 o 
  -8  10  17       97.97      104.19     23.43 o 
  -6  10  17       36.93       -4.52     23.57 o 
  -4  10  17       21.28       30.05     19.78 o 
  -2  10  17      115.60       89.04     21.42 o 
   0  10  17        0.15      -15.34     18.07 o 
   2  10  17       11.62       20.52     27.07 o 
   4  10  17       23.05      -39.04     39.04 o 
 -20   0  18        7.42       13.29     27.37 o 
 -18   0  18      356.97      351.56     75.65 o 
 -16   0  18       45.34      103.37     27.81 o 
 -14   0  18        7.85        7.76     16.32 o 
 -12   0  18      132.98      149.44     18.99 o 
 -10   0  18      670.14      698.28     26.60 o 
  -8   0  18      900.38      852.99     27.12 o 
  -6   0  18      459.48      455.75     19.45 o 
  -4   0  18     2188.85     2276.44     40.98 o 
  -2   0  18     1296.77     1191.95     34.96 o 
   0   0  18     2842.86     2653.73     54.54 o 
   2   0  18      244.28      288.91     15.56 o 
   4   0  18     5088.21     4891.08     84.25 o 
   6   0  18      527.73      548.96     25.56 o 
   8   0  18       19.82       29.49     15.40 o 
  10   0  18     1855.27     1840.97     47.94 o 
  12   0  18      164.61      142.49     22.17 o 
  14   0  18       23.41       10.06     23.39 o 
 -19   1  18       27.98       48.70     16.82 o 
 -17   1  18        2.99        8.17     13.18 o 
 -15   1  18       11.28        8.36     12.72 o 
 -13   1  18        1.26       10.28     12.15 o 
 -11   1  18      195.45      183.27     14.93 o 
  -9   1  18      245.17      249.87     15.79 o 
  -7   1  18        0.15       -2.38      8.96 o 
  -5   1  18      134.40      117.67      8.03 o 
  -3   1  18      256.73      266.23     10.21 o 
  -1   1  18       56.50       81.44      8.84 o 
   1   1  18     1523.29     1568.69     24.18 o 
   3   1  18      335.86      369.51     13.09 o 
   5   1  18     1661.01     1713.76     31.55 o 
   7   1  18       45.64       61.45     10.86 o 
   9   1  18       18.98       30.34     11.35 o 
  11   1  18       60.54      103.51     17.53 o 
  13   1  18        0.85      -14.71     17.75 o 
  15   1  18        0.10      -22.78     32.01 o 
 -20   2  18       60.75       52.49     20.71 o 
 -18   2  18        1.33      -11.95     16.07 o 
 -16   2  18        1.65       -2.79     21.77 o 
 -14   2  18      173.67      145.78     18.03 o 
 -12   2  18      296.87      323.25     21.02 o 
 -10   2  18       22.08       30.77     11.69 o 
  -8   2  18       21.25       22.05     10.70 o 
  -6   2  18     2294.58     2116.90     34.47 o 
  -4   2  18      760.34      604.24     23.62 o 
  -2   2  18     1332.33     1224.11     28.39 o 
   0   2  18     3479.38     3252.19     40.95 o 
   2   2  18     1367.32     1597.20     32.83 o 
   4   2  18      255.75      290.13     16.66 o 
   6   2  18      191.27      177.75     15.37 o 
   8   2  18       36.56       49.44     13.33 o 
  10   2  18       25.29       -3.86     13.18 o 
  12   2  18       83.08      102.56     18.34 o 
  14   2  18       33.47       14.75     19.01 o 
 -19   3  18       23.13       11.34     19.04 o 
 -17   3  18      134.51      131.04     18.36 o 
 -15   3  18      124.24      169.64     18.05 o 
 -13   3  18      212.48      199.85     18.10 o 
 -11   3  18      102.39      122.08     14.47 o 
  -9   3  18      913.88      884.30     25.03 o 
  -7   3  18      781.82      748.11     24.83 o 
  -5   3  18      268.43      290.53     20.56 o 
  -3   3  18      125.71      104.80     13.53 o 
  -1   3  18      428.30      397.94     16.74 o 
   1   3  18       64.83       66.96      9.07 o 
   3   3  18        3.91       15.32     11.63 o 
   5   3  18       34.67       56.16     13.07 o 
   7   3  18       63.68       52.10     13.43 o 
   9   3  18        8.86        6.74     14.55 o 
  11   3  18      160.95      214.73     24.12 o 
  13   3  18       47.66       33.48     17.70 o 
 -18   4  18      161.67      224.20     24.52 o 
 -16   4  18      101.77      112.79     17.53 o 
 -14   4  18      750.98      796.91     30.43 o 
 -12   4  18        8.49        0.41     13.40 o 
 -10   4  18        5.94       -7.92     12.36 o 
  -8   4  18       26.79       30.82     13.92 o 
  -6   4  18      525.60      542.10     35.94 o 
  -4   4  18      486.04      441.98     20.80 o 
  -2   4  18       74.49       56.00     12.51 o 
   0   4  18       49.63       44.67     13.75 o 
   2   4  18      398.71      453.85     18.89 o 
   4   4  18       30.83       51.93     14.26 o 
   6   4  18       19.72       40.86     13.34 o 
   8   4  18      113.08      111.49     17.10 o 
  10   4  18      118.92      122.06     18.87 o 
  12   4  18        0.98        8.55     16.95 o 
 -17   5  18       62.26       77.29     20.67 o 
 -15   5  18        7.05        4.29     14.96 o 
 -13   5  18      674.43      588.15     26.75 o 
 -11   5  18       11.04       19.73     16.73 o 
  -9   5  18       74.94       63.78     18.38 o 
  -7   5  18        2.45       31.09     14.26 o 
  -5   5  18        2.05        4.54     17.24 o 
  -3   5  18       92.74      158.21     31.19 o 
  -1   5  18      716.09      653.29     35.62 o 
   1   5  18      296.25      285.66     21.23 o 
   3   5  18        3.18       14.09     15.14 o 
   5   5  18       92.93      139.11     17.40 o 
   7   5  18      197.34      235.85     35.56 o 
   9   5  18       20.76       57.85     20.82 o 
  11   5  18      221.98      215.15     22.76 o 
  13   5  18       25.96       44.38     41.65 o 
 -16   6  18        0.12       30.05     45.99 o 
 -14   6  18        1.03       12.34     17.55 o 
 -12   6  18        1.30       -5.36     22.80 o 
 -10   6  18      273.22      255.69     24.25 o 
  -8   6  18      257.73      219.93     23.31 o 
  -6   6  18      836.47      856.54     43.02 o 
  -4   6  18       55.17       71.55     18.65 o 
  -2   6  18       18.59        9.16     16.80 o 
   0   6  18       14.26      -15.51     15.51 o 
   2   6  18       13.52       37.10     14.90 o 
   4   6  18       25.37       19.80     18.48 o 
   6   6  18        0.25       30.50     23.24 o 
   8   6  18      224.86      205.32     21.40 o 
  10   6  18      290.18      300.60     25.50 o 
 -15   7  18       29.61       47.45     24.41 o 
 -13   7  18      511.44      484.03     41.51 o 
 -11   7  18      427.43      401.23     29.07 o 
  -9   7  18      153.63       96.68     25.62 o 
  -7   7  18      570.81      524.77     31.42 o 
  -5   7  18      713.30      723.78     35.17 o 
  -3   7  18      202.22      194.43     22.20 o 
  -1   7  18        4.74       -4.90     15.98 o 
   1   7  18       32.27       21.84     19.49 o 
   3   7  18     1163.47     1068.98     33.02 o 
   5   7  18       37.08       21.11     24.53 o 
   7   7  18      470.66      479.69     33.51 o 
   9   7  18      175.04      232.25     41.18 o 
 -14   8  18        1.87        5.50     23.86 o 
 -12   8  18        7.00       22.55     25.28 o 
 -10   8  18        2.28       17.59     19.31 o 
  -8   8  18        9.28      -11.00     23.54 o 
  -6   8  18       67.61       91.05     20.93 o 
  -4   8  18        0.20       -2.55     17.23 o 
  -2   8  18       37.00        9.01     17.23 o 
   0   8  18       12.49       -0.47     18.12 o 
   2   8  18      162.49      126.18     20.99 o 
   4   8  18      147.90      105.78     28.69 o 
   6   8  18      189.00      235.26     52.42 o 
   8   8  18       66.82       82.66     27.69 o 
 -11   9  18       15.73       -2.39     20.20 o 
  -9   9  18       35.28       -3.30     19.53 o 
  -7   9  18       43.52      109.00     22.08 o 
  -5   9  18     1004.99      999.87     40.60 o 
  -3   9  18       37.58       49.48     20.21 o 
  -1   9  18       17.11       18.53     21.26 o 
   1   9  18       40.34       61.31     19.71 o 
   3   9  18       22.49       25.77     20.64 o 
   5   9  18       14.08       12.15     25.98 o 
  -8  10  18       19.52       43.68     45.49 o 
  -6  10  18       63.76       90.36     23.34 o 
  -4  10  18       18.04       55.33     33.37 o 
  -2  10  18      200.89      233.37     40.18 o 
   0  10  18       25.29       -7.99     18.62 o 
   2  10  18        0.01       -7.88     21.71 o 
 -19   1  19       60.95       66.25     18.23 o 
 -17   1  19       15.71       26.91     16.04 o 
 -15   1  19        2.59       -8.39     12.49 o 
 -13   1  19     2456.87     2407.29     42.41 o 
 -11   1  19      148.83      156.47     14.69 o 
  -9   1  19      368.75      435.54     18.47 o 
  -7   1  19      642.06      682.79     22.62 o 
  -5   1  19      770.40      766.87     19.53 o 
  -3   1  19       17.93        7.54      6.57 o 
  -1   1  19      889.69      889.33     19.77 o 
   1   1  19      946.92      922.60     22.78 o 
   3   1  19      927.66      859.87     22.21 o 
   5   1  19     1224.96     1304.54     29.69 o 
   7   1  19       22.29       34.26     12.64 o 
   9   1  19      540.54      530.73     23.33 o 
  11   1  19        2.28        3.84     13.81 o 
  13   1  19       50.16       50.61     18.57 o 
 -18   2  19      222.14      265.90     26.67 o 
 -16   2  19       56.65       33.01     15.63 o 
 -14   2  19       68.24       75.03     14.46 o 
 -12   2  19      314.72      361.90     21.29 o 
 -10   2  19       21.81       31.34     12.03 o 
  -8   2  19      920.73      909.98     24.67 o 
  -6   2  19      209.60      168.23     15.28 o 
  -4   2  19      176.87      187.07     14.09 o 
  -2   2  19      345.16      284.68     15.50 o 
   0   2  19      493.14      535.13     25.20 o 
   2   2  19     5822.41     5463.56     75.39 o 
   4   2  19      473.24      437.67     19.29 o 
   6   2  19       12.33        8.58     11.76 o 
   8   2  19       20.71       14.22     12.73 o 
  10   2  19       36.54       48.00     16.22 o 
  12   2  19      251.29      289.82     23.58 o 
  14   2  19      148.81      128.34     21.48 o 
 -19   3  19       31.90       28.72     16.88 o 
 -17   3  19      312.15      341.37     23.39 o 
 -15   3  19       13.06      -13.24     13.24 o 
 -13   3  19      418.72      506.38     23.49 o 
 -11   3  19      814.29      792.73     25.73 o 
  -9   3  19       30.06       27.90     11.81 o 
  -7   3  19       11.87        1.90     12.41 o 
  -5   3  19       59.38       62.91     13.73 o 
  -3   3  19       48.52       53.94     12.17 o 
  -1   3  19       71.55       97.94     14.17 o 
   1   3  19      808.10      724.04     18.84 o 
   3   3  19      266.64      262.04     17.21 o 
   5   3  19       57.30       72.35     13.37 o 
   7   3  19       93.96      112.63     20.89 o 
   9   3  19      594.45      593.99     34.67 o 
  11   3  19      263.43      376.89     25.44 o 
  13   3  19       73.27       58.82     20.71 o 
 -18   4  19       59.11       65.56     20.58 o 
 -16   4  19      216.44      177.08     19.27 o 
 -14   4  19      431.01      445.22     25.69 o 
 -12   4  19        0.44        8.77     16.32 o 
 -10   4  19       39.53       27.26     14.67 o 
  -8   4  19        1.41       -4.68     13.75 o 
  -6   4  19       57.38       50.45     15.36 o 
  -4   4  19       20.82       22.91     16.28 o 
  -2   4  19      194.43      198.43     15.60 o 
   0   4  19      118.79      138.79     16.44 o 
   2   4  19        9.86        9.95     13.39 o 
   4   4  19      571.89      644.30     33.58 o 
   6   4  19       17.03       11.82     12.56 o 
   8   4  19        6.78       28.43     20.65 o 
  10   4  19      552.92      601.25     44.91 o 
  12   4  19        1.58       37.42     22.46 o 
 -17   5  19       44.28       23.59     35.79 o 
 -15   5  19       50.69       74.66     19.65 o 
 -13   5  19        8.17       23.31     17.33 o 
 -11   5  19      699.53      733.66     37.78 o 
  -9   5  19      940.72      882.72     31.15 o 
  -7   5  19      387.57      395.83     22.69 o 
  -5   5  19       12.00       -5.52     12.90 o 
  -3   5  19     3354.86     3090.97     78.16 o 
  -1   5  19      174.31      117.29     20.72 o 
   1   5  19       20.55       23.84     14.46 o 
   3   5  19       23.20       -0.77     15.69 o 
   5   5  19       19.20       11.81     17.98 o 
   7   5  19        5.00      -11.83     14.44 o 
   9   5  19     1741.40     1844.51     71.72 o 
  11   5  19      105.87       79.11     19.88 o 
 -16   6  19      274.28      325.14     37.11 o 
 -14   6  19        1.03       12.77     17.99 o 
 -12   6  19      252.19      238.53     24.38 o 
 -10   6  19      198.31      205.71     23.57 o 
  -8   6  19      181.87      234.13     20.17 o 
  -6   6  19     1835.12     1963.68     56.79 o 
  -4   6  19      395.87      363.82     26.10 o 
  -2   6  19      502.80      507.13     40.94 o 
   0   6  19        9.18      -15.32     15.32 o 
   2   6  19      218.46      230.10     19.65 o 
   4   6  19       70.91       44.53     20.19 o 
   6   6  19        6.07       -3.39     22.62 o 
   8   6  19        0.11      -17.49     18.82 o 
  10   6  19      116.06      136.22     25.12 o 
 -15   7  19       65.34       81.10     26.10 o 
 -13   7  19       23.64        3.60     31.16 o 
 -11   7  19      140.73      151.76     23.00 o 
  -9   7  19      298.26      291.72     26.40 o 
  -7   7  19      436.03      366.58     28.16 o 
  -5   7  19       93.68      116.92     25.63 o 
  -3   7  19       54.47       83.53     19.63 o 
  -1   7  19       41.53       14.46     24.42 o 
   1   7  19      128.02       87.44     22.57 o 
   3   7  19      121.98      114.91     20.17 o 
   5   7  19       15.46       47.05     26.06 o 
   7   7  19       29.51       40.04     27.50 o 
   9   7  19        7.57      -16.47     20.26 o 
 -12   8  19       82.31       56.52     21.35 o 
 -10   8  19        0.01      -17.75     17.75 o 
  -8   8  19       31.07       11.69     23.72 o 
  -6   8  19      292.19      253.35     25.92 o 
  -4   8  19       57.07       41.26     19.16 o 
  -2   8  19        1.48      -16.38     16.38 o 
   0   8  19       26.57       20.77     21.48 o 
   2   8  19        2.78       34.26     19.38 o 
   4   8  19       23.15       34.14     84.52 o 
   6   8  19       13.90      -16.43     23.95 o 
  -9   9  19       18.05       -9.81     19.20 o 
  -7   9  19       22.60       17.94     20.33 o 
  -5   9  19       68.30      103.30     22.41 o 
  -3   9  19        2.26       -6.65     18.41 o 
  -1   9  19      104.38       82.41     20.99 o 
   1   9  19      163.49      199.34     24.07 o 
   3   9  19       98.14       96.11     30.30 o 
   5   9  19       14.94       16.86     44.30 o 
  -4  10  19      504.53      511.28     71.42 o 
  -2  10  19       34.96       22.36     24.82 o 
   0  10  19      115.75      170.59     53.23 o 
 -18   0  20      446.90      518.76     37.68 o 
 -16   0  20      139.15      141.91     23.94 o 
 -14   0  20      199.29      172.32     24.44 o 
 -12   0  20       13.96        9.50     20.14 o 
 -10   0  20       69.13       38.43     18.96 o 
  -8   0  20       41.24       82.25     19.13 o 
  -6   0  20     4201.79     3986.40     66.12 o 
  -4   0  20     2631.80     2447.74     44.48 o 
  -2   0  20     1184.16     1137.36     28.05 o 
   0   0  20    10138.41     9650.22    206.10 o 
   2   0  20     4723.96     4175.34     78.87 o 
   4   0  20     2378.96     2265.68     66.88 o 
   6   0  20     1010.27      966.73     45.53 o 
   8   0  20      473.86      413.95     67.90 o 
  10   0  20       43.32       45.27     25.02 o 
  12   0  20       91.61       98.07     38.84 o 
 -19   1  20        7.48       -0.61     16.92 o 
 -17   1  20      226.37      230.77     21.80 o 
 -15   1  20      595.11      734.26     30.26 o 
 -13   1  20      109.61       84.84     19.08 o 
 -11   1  20       61.76       54.69     12.76 o 
  -9   1  20     1412.76     1357.42     27.76 o 
  -7   1  20      237.65      212.28     13.33 o 
  -5   1  20      367.78      368.92     14.92 o 
  -3   1  20      446.30      533.37     24.16 o 
  -1   1  20        4.02       28.26      8.95 o 
   1   1  20       35.55       86.76     13.34 o 
   3   1  20     1066.78     1062.16     40.79 o 
   5   1  20      218.06      236.76     16.38 o 
   7   1  20      344.25      368.28     19.80 o 
   9   1  20       20.75       18.03     14.08 o 
  11   1  20       41.27       22.20     16.72 o 
  13   1  20       13.14      -11.89     20.92 o 
 -18   2  20        3.59       -4.75     16.03 o 
 -16   2  20      163.28      170.30     17.48 o 
 -14   2  20      130.87      132.75     19.38 o 
 -12   2  20       20.99       12.77     12.99 o 
 -10   2  20      368.48      290.33     19.46 o 
  -8   2  20       84.80       65.38     14.07 o 
  -6   2  20       97.77       86.55     13.20 o 
  -4   2  20      796.79      804.92     23.91 o 
  -2   2  20        5.47        1.37     10.74 o 
   0   2  20        5.96       31.29      9.06 o 
   2   2  20       11.40       70.80     12.49 o 
   4   2  20        0.91        9.57     11.49 o 
   6   2  20      630.07      660.95     24.62 o 
   8   2  20       66.38       64.95     14.80 o 
  10   2  20       93.51      110.90     18.09 o 
  12   2  20      127.57      121.52     20.66 o 
 -17   3  20       12.90       -0.28     14.38 o 
 -15   3  20        8.68        2.85     13.71 o 
 -13   3  20       15.73       19.50     13.21 o 
 -11   3  20      493.90      544.44     25.82 o 
  -9   3  20      547.60      560.08     25.09 o 
  -7   3  20      343.36      324.37     20.22 o 
  -5   3  20     1491.95     1314.05     32.87 o 
  -3   3  20      306.22      276.22     16.67 o 
  -1   3  20      886.27      863.53     28.55 o 
   1   3  20      751.06      786.36     27.13 o 
   3   3  20      682.07      667.59     24.69 o 
   5   3  20       46.88       50.80     13.34 o 
   7   3  20      102.41      134.10     16.27 o 
   9   3  20        0.59       -4.60     21.18 o 
  11   3  20        6.67       -9.98     16.13 o 
 -18   4  20       16.66       16.64     41.95 o 
 -16   4  20       34.23       39.98     18.67 o 
 -14   4  20        0.89       11.22     16.97 o 
 -12   4  20       47.43       44.49     16.03 o 
 -10   4  20      280.79      298.97     24.60 o 
  -8   4  20     1296.62     1239.04     34.61 o 
  -6   4  20      714.23      666.75     49.25 o 
  -4   4  20     4145.55     4130.34     88.73 o 
  -2   4  20      678.28      626.15     26.53 o 
   0   4  20       18.55        3.45     16.92 o 
   2   4  20        0.47      -10.40     15.31 o 
   4   4  20      525.53      427.97     29.56 o 
   6   4  20        0.52      -12.68     12.68 o 
   8   4  20      254.85      307.06     28.97 o 
  10   4  20        7.31      -12.57     15.93 o 
  12   4  20      228.92      250.74     24.48 o 
 -17   5  20       23.56       17.67     23.16 o 
 -15   5  20      167.10      128.74     21.88 o 
 -13   5  20      498.14      415.33     28.66 o 
 -11   5  20      623.92      684.67     29.75 o 
  -9   5  20      309.72      313.80     21.96 o 
  -7   5  20        1.15        7.58     14.51 o 
  -5   5  20       44.65       95.65     21.34 o 
  -3   5  20        2.24       28.33     16.48 o 
  -1   5  20      241.46      273.41     20.97 o 
   1   5  20      228.99      294.68     27.08 o 
   3   5  20       78.31       60.67     18.09 o 
   5   5  20      680.54      753.69     36.70 o 
   7   5  20      880.08      938.38     40.03 o 
   9   5  20      119.00      157.96     21.13 o 
  11   5  20       31.96       63.81     19.77 o 
 -14   6  20       92.74      110.06     22.35 o 
 -12   6  20       85.72       53.78     19.80 o 
 -10   6  20        3.24       23.27     15.76 o 
  -8   6  20      379.88      416.63     28.77 o 
  -6   6  20        8.77       42.91     18.36 o 
  -4   6  20       60.30       40.62     18.50 o 
  -2   6  20       17.16       28.74     26.74 o 
   0   6  20       71.25       36.16     24.57 o 
   2   6  20       57.00       47.17     15.82 o 
   4   6  20        9.07       -8.81     18.95 o 
   6   6  20        0.52      -20.08     24.19 o 
   8   6  20        1.54      -26.88     26.88 o 
  10   6  20      194.28      275.39     38.04 o 
 -13   7  20        2.07       21.32     19.62 o 
 -11   7  20      135.69      155.41     22.99 o 
  -9   7  20       20.06       41.96     21.45 o 
  -7   7  20       40.32       52.13     19.83 o 
  -5   7  20        3.86       15.85     20.87 o 
  -3   7  20       99.71      143.85     21.11 o 
  -1   7  20        1.02       -5.21     16.78 o 
   1   7  20      227.59      192.78     20.28 o 
   3   7  20       26.68       40.37     21.15 o 
   5   7  20       45.15       32.64     26.14 o 
   7   7  20        0.09        1.44     19.74 o 
 -12   8  20       48.56       59.97     22.02 o 
 -10   8  20       23.67       -0.33     20.21 o 
  -8   8  20        8.23      -18.74     18.74 o 
  -6   8  20      117.23      133.78     26.98 o 
  -4   8  20      137.65      164.67     23.14 o 
  -2   8  20       11.66       12.95     18.15 o 
   0   8  20       42.76       32.76     18.86 o 
   2   8  20       47.99       40.49     17.43 o 
   4   8  20      191.94      272.51     36.46 o 
   6   8  20       17.30        4.79     27.24 o 
  -9   9  20        5.63       -2.19     20.26 o 
  -7   9  20      888.05      934.59     84.46 o 
  -5   9  20      205.61      200.39     27.38 o 
  -3   9  20        2.88      -11.36     18.62 o 
  -1   9  20      127.25      122.39     23.55 o 
   1   9  20      205.28      276.96     26.74 o 
   3   9  20        8.24       38.17     26.79 o 
 -17   1  21      429.04      608.43     30.10 o 
 -15   1  21       19.52       40.96     16.64 o 
 -13   1  21      359.62      395.80     23.63 o 
 -11   1  21      739.13      805.80     26.89 o 
  -9   1  21       54.35       66.17     13.72 o 
  -7   1  21        2.49       -0.99     10.91 o 
  -5   1  21     1579.58     1423.04     29.85 o 
  -3   1  21     4308.56     3897.07     78.92 o 
  -1   1  21      486.19      406.85     15.14 o 
   1   1  21       46.44       62.95     11.34 o 
   3   1  21       12.78       40.74     10.79 o 
   5   1  21       91.44      101.94     15.21 o 
   7   1  21      155.48      156.30     20.25 o 
   9   1  21      153.27      125.22     19.96 o 
  11   1  21       49.69       30.91     19.75 o 
 -18   2  21        7.93       -6.90     16.76 o 
 -16   2  21        0.23       30.51     16.48 o 
 -14   2  21       20.72       35.72     16.20 o 
 -12   2  21      587.69      647.91     24.94 o 
 -10   2  21      496.32      508.13     24.25 o 
  -8   2  21      880.80      842.72     33.47 o 
  -6   2  21      483.78      450.23     19.97 o 
  -4   2  21       76.25      111.81     14.10 o 
  -2   2  21        0.59       -1.22     11.25 o 
   0   2  21     2002.04     1955.64     35.03 o 
   2   2  21      757.12      794.17     25.72 o 
   4   2  21      287.27      284.62     17.40 o 
   6   2  21      882.76      935.25     31.86 o 
   8   2  21      354.57      405.35     22.00 o 
  10   2  21       26.07        0.41     15.47 o 
  12   2  21       35.83       -7.89     20.31 o 
 -17   3  21       75.93       72.72     18.49 o 
 -15   3  21      341.17      359.37     25.52 o 
 -13   3  21      367.35      425.58     24.82 o 
 -11   3  21       30.44       38.99     15.63 o 
  -9   3  21      957.84     1043.34     54.96 o 
  -7   3  21     2561.42     2594.71     58.08 o 
  -5   3  21     1069.17     1146.14     33.95 o 
  -3   3  21      293.64      301.88     17.33 o 
  -1   3  21       95.13      102.39     15.60 o 
   1   3  21      357.11      439.58     26.41 o 
   3   3  21      384.25      356.20     29.56 o 
   5   3  21     1843.43     1788.97     37.80 o 
   7   3  21     1175.29     1219.46     32.74 o 
   9   3  21      164.61      197.62     22.18 o 
  11   3  21       89.79       67.31     18.98 o 
 -16   4  21       57.85       90.32     22.59 o 
 -14   4  21      234.01      296.29     23.02 o 
 -12   4  21       93.50      140.25     18.65 o 
 -10   4  21      194.39      184.55     19.16 o 
  -8   4  21      133.03      134.07     17.73 o 
  -6   4  21       16.44       -0.97     14.70 o 
  -4   4  21      181.18      263.60     23.24 o 
  -2   4  21      121.75      118.98     18.39 o 
   0   4  21      208.00      197.72     18.14 o 
   2   4  21        1.31        4.24     15.78 o 
   4   4  21      432.66      391.61     29.61 o 
   6   4  21      239.06      268.62     22.52 o 
   8   4  21       12.24       -0.56     15.77 o 
  10   4  21        0.91        3.16     25.34 o 
 -15   5  21      127.08      135.26     22.55 o 
 -13   5  21       78.05       50.68     17.19 o 
 -11   5  21       27.19       -2.50     15.71 o 
  -9   5  21       11.84        8.40     14.74 o 
  -7   5  21       22.06       18.70     17.85 o 
  -5   5  21     1461.37     1559.03     54.41 o 
  -3   5  21      153.04       97.43     19.33 o 
  -1   5  21        0.63        6.45     18.76 o 
   1   5  21        7.35        8.07     14.70 o 
   3   5  21        0.95      -13.64     16.69 o 
   5   5  21      115.57      118.75     30.70 o 
   7   5  21       19.80       56.59     21.07 o 
   9   5  21       22.06       62.74     22.80 o 
 -14   6  21      234.21      221.02     25.53 o 
 -12   6  21        0.47        3.16     16.62 o 
 -10   6  21      185.19      175.00     26.06 o 
  -8   6  21      222.90      150.76     22.38 o 
  -6   6  21      152.28      171.38     21.94 o 
  -4   6  21       12.62       58.83     21.79 o 
  -2   6  21      408.27      401.85     48.62 o 
   0   6  21        0.66        6.31     15.16 o 
   2   6  21      100.41      136.00     24.67 o 
   4   6  21       54.04       79.84     22.63 o 
   6   6  21       83.82      121.75     23.50 o 
   8   6  21        1.86      -33.12     33.12 o 
 -13   7  21      209.86      213.44     25.67 o 
 -11   7  21       48.88       43.70     20.82 o 
  -9   7  21        1.60        4.18     19.63 o 
  -7   7  21       10.30       25.88     18.92 o 
  -5   7  21        0.22      -16.49     16.49 o 
  -3   7  21      325.54      285.57     26.34 o 
  -1   7  21      269.00      293.24     25.87 o 
   1   7  21       51.80       49.96     17.27 o 
   3   7  21       12.19        1.06     20.52 o 
   5   7  21       58.42      109.73     29.58 o 
   7   7  21       86.33       32.23     33.56 o 
 -10   8  21      169.56      206.05     25.79 o 
  -8   8  21       50.24       62.58     21.71 o 
  -6   8  21       45.60       30.47     19.94 o 
  -4   8  21      377.76      400.29     30.21 o 
  -2   8  21       43.94       36.45     25.72 o 
   0   8  21       51.68       36.30     20.55 o 
   2   8  21        0.02        5.72     21.55 o 
   4   8  21      449.98      450.78     46.32 o 
  -7   9  21      240.58      156.88     36.87 o 
  -5   9  21      244.36      230.17     27.07 o 
  -3   9  21       35.03       10.56     38.80 o 
  -1   9  21       12.75      -14.53     18.78 o 
   1   9  21      422.02      493.66     39.87 o 
 -18   0  22      202.62      289.34     31.58 o 
 -16   0  22      301.20      394.92     32.78 o 
 -14   0  22      249.51      286.66     28.70 o 
 -12   0  22      228.10      231.98     26.50 o 
 -10   0  22       16.38       12.07     19.06 o 
  -8   0  22      165.28      151.63     22.07 o 
  -6   0  22      686.52      764.02     46.66 o 
  -4   0  22     2739.38     2667.26     80.32 o 
  -2   0  22      310.72      338.90     22.53 o 
   0   0  22      221.37      200.30     19.86 o 
   2   0  22      451.49      460.68     32.61 o 
   4   0  22      267.08      236.39     27.77 o 
   6   0  22      275.91      252.45     32.40 o 
   8   0  22        1.88       37.45     24.61 o 
  10   0  22       19.33       45.78     27.15 o 
 -17   1  22      126.98      139.86     28.18 o 
 -15   1  22       17.69       32.21     15.52 o 
 -13   1  22        1.02       11.23     14.19 o 
 -11   1  22      722.84      802.63     27.53 o 
  -9   1  22     1459.59     1405.28     36.84 o 
  -7   1  22     1021.02      996.57     41.73 o 
  -5   1  22      109.68       94.31     16.73 o 
  -3   1  22      424.67      456.95     30.45 o 
  -1   1  22      134.86      133.55     15.38 o 
   1   1  22        1.86       13.51     10.63 o 
   3   1  22      240.85      269.62     21.52 o 
   5   1  22      131.96      116.11     17.34 o 
   7   1  22       77.62       65.55     19.25 o 
   9   1  22      123.68       95.21     23.60 o 
  11   1  22       81.26       85.61     23.99 o 
 -16   2  22      152.23      157.78     21.03 o 
 -14   2  22      382.90      425.56     29.04 o 
 -12   2  22      124.69      182.43     27.92 o 
 -10   2  22       14.68       -0.35     19.47 o 
  -8   2  22     1041.76      996.09     28.37 o 
  -6   2  22       46.01       43.32     13.24 o 
  -4   2  22     1703.77     1652.62     33.37 o 
  -2   2  22     1152.38     1079.89     27.07 o 
   0   2  22       74.94       79.63     14.38 o 
   2   2  22      838.96      902.56     35.82 o 
   4   2  22       33.32       47.88     14.12 o 
   6   2  22      256.95      290.37     19.22 o 
   8   2  22      173.64      220.28     22.02 o 
  10   2  22       30.45       43.03     21.32 o 
 -17   3  22      138.39      165.84     24.25 o 
 -15   3  22       29.56       49.42     19.72 o 
 -13   3  22      158.66      146.29     18.67 o 
 -11   3  22       66.51       51.96     15.68 o 
  -9   3  22       90.20      118.70     17.10 o 
  -7   3  22       67.73       71.59     15.21 o 
  -5   3  22      363.32      401.24     24.90 o 
  -3   3  22     1195.92     1215.64     35.14 o 
  -1   3  22      382.50      346.83     20.83 o 
   1   3  22       81.47       70.27     17.43 o 
   3   3  22     1417.57     1510.47     42.46 o 
   5   3  22      732.98      679.87     32.59 o 
   7   3  22       73.31       68.25     17.50 o 
   9   3  22       18.93       19.30     16.27 o 
  11   3  22       40.35       -3.92     46.90 o 
 -16   4  22        3.92       -5.69     17.10 o 
 -14   4  22       19.40       11.80     16.31 o 
 -12   4  22        0.03      -14.84     14.84 o 
 -10   4  22       29.48       13.38     19.84 o 
  -8   4  22      156.91      172.29     18.66 o 
  -6   4  22       33.68       51.37     14.96 o 
  -4   4  22      215.71      192.01     19.05 o 
  -2   4  22       27.04        5.14     14.45 o 
   0   4  22       24.23       36.67     16.62 o 
   2   4  22      310.74      311.52     24.51 o 
   4   4  22      179.63      178.33     24.59 o 
   6   4  22        2.61       50.20     17.47 o 
   8   4  22        4.35       19.39     38.73 o 
  10   4  22      529.63      568.94     36.76 o 
 -15   5  22        3.42       -3.32     29.52 o 
 -13   5  22      135.30      155.00     20.46 o 
 -11   5  22      138.20      131.82     19.17 o 
  -9   5  22       40.53        5.30     17.73 o 
  -7   5  22      147.62      154.17     26.71 o 
  -5   5  22      710.89      663.71     33.07 o 
  -3   5  22      593.85      636.37     28.54 o 
  -1   5  22      423.04      419.48     24.47 o 
   1   5  22      182.82      180.71     19.37 o 
   3   5  22       12.31       23.34     18.06 o 
   5   5  22       79.37      113.48     19.49 o 
   7   5  22      424.24      509.32     34.09 o 
   9   5  22      738.20      893.33     42.45 o 
 -14   6  22      219.33      227.21     25.93 o 
 -12   6  22      253.36      259.27     26.57 o 
 -10   6  22       42.27       42.81     20.43 o 
  -8   6  22       85.67      121.46     23.25 o 
  -6   6  22        6.70       22.62     17.65 o 
  -4   6  22      588.99      558.36     31.94 o 
  -2   6  22       28.60       45.54     18.83 o 
   0   6  22        0.62      -15.17     15.17 o 
   2   6  22       49.71       59.67     19.55 o 
   4   6  22      117.91      166.31     25.10 o 
   6   6  22      292.74      309.58     30.07 o 
   8   6  22      195.95      205.39     57.18 o 
 -11   7  22       77.32       99.17     23.09 o 
  -9   7  22       31.87       74.23     21.95 o 
  -7   7  22      158.77      160.37     32.29 o 
  -5   7  22        4.38       -4.20     17.99 o 
  -3   7  22       66.77       82.88     20.67 o 
  -1   7  22      352.96      359.41     28.86 o 
   1   7  22        5.63       11.83     17.61 o 
   3   7  22        0.29      -23.59     23.59 o 
   5   7  22      200.16      184.19     79.31 o 
  -8   8  22       62.56      122.21     24.05 o 
  -6   8  22       10.12        7.55     19.38 o 
  -4   8  22        8.87       22.93     19.87 o 
  -2   8  22       85.35       74.09     21.95 o 
   0   8  22        0.54       -2.44     17.12 o 
   2   8  22        6.12       41.75     20.13 o 
 -17   1  23       37.72        1.20     15.90 o 
 -15   1  23       16.79       17.28     19.71 o 
 -13   1  23        4.94        1.79     16.40 o 
 -11   1  23      573.99      616.99     31.88 o 
  -9   1  23      236.67      258.23     21.17 o 
  -7   1  23      369.57      384.41     22.72 o 
  -5   1  23     1412.57     1290.51     34.50 o 
  -3   1  23       87.93       97.58     15.09 o 
  -1   1  23      253.89      276.19     25.16 o 
   1   1  23      149.64      149.82     18.03 o 
   3   1  23      102.44      100.04     21.48 o 
   5   1  23       22.87       34.56     15.90 o 
   7   1  23      312.37      360.34     25.17 o 
   9   1  23        5.77       45.57     18.69 o 
 -16   2  23       17.59       69.16     23.67 o 
 -14   2  23      410.04      483.68     30.94 o 
 -12   2  23       35.74       19.49     18.57 o 
 -10   2  23       72.93       84.39     17.68 o 
  -8   2  23       50.63       70.26     17.26 o 
  -6   2  23      247.03      274.61     17.72 o 
  -4   2  23       74.50       69.79     13.60 o 
  -2   2  23      107.48      138.90     15.65 o 
   0   2  23      257.71      294.15     22.62 o 
   2   2  23      353.45      432.21     26.24 o 
   4   2  23       53.99       50.67     61.37 o 
   6   2  23       18.49       43.59     21.88 o 
   8   2  23      135.59      153.69     20.99 o 
  10   2  23       21.24       18.85     20.89 o 
 -15   3  23       63.32       37.59     20.18 o 
 -13   3  23       51.21       33.09     19.78 o 
 -11   3  23      189.93      241.68     29.93 o 
  -9   3  23      123.16      137.39     21.57 o 
  -7   3  23      174.36      148.54     16.21 o 
  -5   3  23       67.49       75.66     25.87 o 
  -3   3  23      306.87      308.30     20.66 o 
  -1   3  23      483.25      535.27     25.00 o 
   1   3  23      142.12      126.59     19.78 o 
   3   3  23        1.86       56.54     14.76 o 
   5   3  23       23.34       26.38     19.47 o 
   7   3  23       90.50       96.38     20.00 o 
   9   3  23       22.22       -1.90     26.22 o 
 -14   4  23      124.94      126.28     19.85 o 
 -12   4  23        0.35        0.89     15.66 o 
 -10   4  23       43.16       48.64     22.62 o 
  -8   4  23      391.74      434.37     24.39 o 
  -6   4  23       75.23       87.81     18.86 o 
  -4   4  23       45.73       36.91     15.79 o 
  -2   4  23       64.88       77.52     16.78 o 
   0   4  23       29.08       14.91     15.46 o 
   2   4  23      262.06      249.06     23.92 o 
   4   4  23        0.78       23.88     17.81 o 
   6   4  23      272.34      386.69     34.99 o 
   8   4  23      811.41      983.73     46.13 o 
 -13   5  23       72.36       78.39     20.59 o 
 -11   5  23       12.05       11.61     19.01 o 
  -9   5  23       14.14       27.17     18.43 o 
  -7   5  23        0.49       25.98     18.02 o 
  -5   5  23      278.04      245.21     23.76 o 
  -3   5  23       13.23       35.49     15.89 o 
  -1   5  23      305.71      278.22     33.57 o 
   1   5  23       55.11       39.30     16.71 o 
   3   5  23       20.40       27.92     18.85 o 
   5   5  23     1013.85     1080.88     37.85 o 
   7   5  23      416.50      296.20     30.04 o 
 -12   6  23        2.82        1.14     19.46 o 
 -10   6  23       25.95       36.70     20.26 o 
  -8   6  23       71.42       24.65     18.80 o 
  -6   6  23        0.15       13.42     18.14 o 
  -4   6  23      371.18      456.96     31.36 o 
  -2   6  23      149.68      186.42     20.63 o 
   0   6  23        1.56       19.49     16.75 o 
   2   6  23       16.20       29.94     21.09 o 
   4   6  23       14.44       -5.28     25.62 o 
   6   6  23       62.71       74.96     23.38 o 
 -11   7  23        0.99       -5.51     19.96 o 
  -9   7  23        6.85       -4.05     19.43 o 
  -7   7  23        8.31       49.19     20.62 o 
  -5   7  23      542.50      619.59     34.62 o 
  -3   7  23      547.30      583.50     40.15 o 
  -1   7  23        2.19      -16.55     16.55 o 
   1   7  23      168.15      149.22     20.94 o 
   3   7  23      751.47      854.42     56.33 o 
  -6   8  23        3.86       24.21     20.02 o 
  -4   8  23        8.95       13.89     19.13 o 
  -2   8  23       25.94       14.01     23.07 o 
   0   8  23      209.13      237.84     23.49 o 
 -16   0  24        2.09      -11.62     22.22 o 
 -14   0  24       20.72       75.29     23.51 o 
 -12   0  24        4.32       10.20     26.37 o 
 -10   0  24       98.06      163.87     32.89 o 
  -8   0  24      233.75      224.41     34.62 o 
  -6   0  24        3.31       16.17     43.49 o 
  -4   0  24      446.49      443.47     60.40 o 
  -2   0  24       94.74       93.98     27.33 o 
   0   0  24      197.24      201.90     31.43 o 
   2   0  24       96.95      145.42     20.74 o 
   4   0  24        0.00       -9.73     19.94 o 
   6   0  24       49.91       85.17     26.34 o 
   8   0  24       37.17        6.10     31.41 o 
 -15   1  24        1.79       -2.98     17.22 o 
 -13   1  24      315.14      368.06     25.66 o 
 -11   1  24      478.86      493.41     26.87 o 
  -9   1  24      101.13      126.13     18.56 o 
  -7   1  24        0.17        1.45     17.75 o 
  -5   1  24        0.03       13.02     18.07 o 
  -3   1  24        0.00       24.89     18.22 o 
  -1   1  24      150.98      182.75     24.75 o 
   1   1  24      386.11      338.58     23.91 o 
   3   1  24       49.97       61.49     20.98 o 
   5   1  24      120.64      158.35     44.41 o 
   7   1  24      246.68      323.01     32.50 o 
   9   1  24      282.08      335.55     26.43 o 
 -16   2  24       58.35       34.50     21.08 o 
 -14   2  24      210.37      241.82     23.40 o 
 -12   2  24       87.32      102.76     19.54 o 
 -10   2  24      380.99      348.72     24.17 o 
  -8   2  24       13.64       27.38     16.50 o 
  -6   2  24      176.59      187.51     19.61 o 
  -4   2  24      283.05      288.38     17.77 o 
  -2   2  24        7.95       22.55     15.91 o 
   0   2  24      311.86      343.58     24.77 o 
   2   2  24        4.99       -9.44     20.92 o 
   4   2  24       17.32       27.05     25.73 o 
   6   2  24       13.55       -0.72     21.42 o 
   8   2  24       24.75       18.97     23.57 o 
 -15   3  24       31.42       70.67     21.98 o 
 -13   3  24       73.71       42.11     20.61 o 
 -11   3  24      576.90      641.16     40.40 o 
  -9   3  24     1755.82     1997.05     46.30 o 
  -7   3  24     1026.59     1073.28     30.15 o 
  -5   3  24        3.06      -12.66     13.78 o 
  -3   3  24        0.20        9.85     13.88 o 
  -1   3  24       94.83      111.85     16.95 o 
   1   3  24       15.52       45.08     18.22 o 
   3   3  24        0.83       44.68     16.68 o 
   5   3  24       23.91       30.74     21.87 o 
   7   3  24       13.82       16.99     22.10 o 
 -14   4  24        1.84       -4.76     19.56 o 
 -12   4  24      223.18      253.97     25.78 o 
 -10   4  24       14.54       31.00     16.10 o 
  -8   4  24       64.76       66.23     19.18 o 
  -6   4  24      359.87      347.60     23.49 o 
  -4   4  24      408.54      453.23     35.56 o 
  -2   4  24      636.06      668.07     29.54 o 
   0   4  24      315.74      330.10     23.18 o 
   2   4  24      227.73      187.87     25.94 o 
   4   4  24       88.38       91.60     19.13 o 
   6   4  24       10.88       28.71     21.01 o 
   8   4  24        3.02        1.65     46.92 o 
 -13   5  24      109.44      141.90     30.05 o 
 -11   5  24       12.38       20.43     19.62 o 
  -9   5  24        3.22       27.21     18.16 o 
  -7   5  24       61.68       75.19     19.52 o 
  -5   5  24        0.11       14.75     16.19 o 
  -3   5  24      510.85      581.20     31.29 o 
  -1   5  24      798.64      914.43     32.68 o 
   1   5  24      179.53      177.57     23.32 o 
   3   5  24       35.08       17.62     22.56 o 
   5   5  24      541.74      531.18     34.69 o 
 -12   6  24       23.41       11.52     26.65 o 
 -10   6  24       26.27       19.06     20.31 o 
  -8   6  24       47.96       43.39     20.05 o 
  -6   6  24       21.64       10.69     18.82 o 
  -4   6  24      162.19      160.82     29.97 o 
  -2   6  24      254.63      296.73     23.78 o 
   0   6  24      515.61      576.87     29.57 o 
   2   6  24       33.19       23.62     20.36 o 
   4   6  24      217.33      273.01     36.61 o 
  -9   7  24       94.37      145.59     29.61 o 
  -7   7  24       67.08      101.14     24.49 o 
  -5   7  24       81.86      105.56     22.54 o 
  -3   7  24       95.83       54.98     27.97 o 
  -1   7  24       55.82       68.82     19.32 o 
   1   7  24      145.35      222.78     24.38 o 
 -15   1  25        0.04        8.85     18.08 o 
 -13   1  25       57.52       67.07     22.26 o 
 -11   1  25       37.26       62.83     21.05 o 
  -9   1  25       79.60       67.50     20.90 o 
  -7   1  25      138.78      154.82     22.46 o 
  -5   1  25     1251.86     1262.80     42.18 o 
  -3   1  25      175.93      178.48     22.81 o 
  -1   1  25      139.56      103.78     20.46 o 
   1   1  25       57.42       37.59     27.32 o 
   3   1  25       71.95       84.08     22.28 o 
   5   1  25      279.07      345.00     30.77 o 
   7   1  25       53.62       64.49     24.15 o 
 -14   2  25       50.64       51.71     19.10 o 
 -12   2  25      114.75      122.55     22.88 o 
 -10   2  25      336.03      295.20     23.65 o 
  -8   2  25       47.55       98.27     20.75 o 
  -6   2  25        0.09        6.42     18.74 o 
  -4   2  25        3.36        5.05     22.60 o 
  -2   2  25       55.29       64.97     24.38 o 
   0   2  25      134.87      169.89     20.95 o 
   2   2  25      164.69      123.27     20.78 o 
   4   2  25      521.51      539.07     35.43 o 
   6   2  25       41.01       48.59     23.07 o 
   8   2  25       11.99       51.26     28.06 o 
 -13   3  25       25.50        0.13     19.99 o 
 -11   3  25       38.23       63.18     18.89 o 
  -9   3  25      321.10      314.26     24.03 o 
  -7   3  25       21.57       27.18     19.55 o 
  -5   3  25        0.22       -1.85     14.33 o 
  -3   3  25      262.58      245.49     20.14 o 
  -1   3  25       18.84       28.64     23.49 o 
   1   3  25      438.10      503.21     34.82 o 
   3   3  25     1099.99     1179.02     46.74 o 
   5   3  25       96.25       92.66     25.06 o 
   7   3  25        2.74      -10.77     26.49 o 
 -12   4  25       57.13       70.22     26.40 o 
 -10   4  25      118.60      135.50     27.44 o 
  -8   4  25      150.58      154.46     20.28 o 
  -6   4  25        7.76       25.75     16.01 o 
  -4   4  25      217.88      274.33     21.93 o 
  -2   4  25      247.33      246.08     21.55 o 
   0   4  25      231.29      249.51     25.07 o 
   2   4  25       55.91       89.23     29.17 o 
   4   4  25       93.83      113.26     26.55 o 
   6   4  25      176.85      178.46     32.85 o 
 -11   5  25       28.84       15.48     20.27 o 
  -9   5  25      212.68      250.21     26.41 o 
  -7   5  25      712.82      823.76     65.33 o 
  -5   5  25       78.19       46.65     18.14 o 
  -3   5  25      416.22      379.92     24.84 o 
  -1   5  25      127.32      128.22     19.29 o 
   1   5  25        1.45       11.50     22.09 o 
   3   5  25        6.23      -15.20     21.48 o 
   5   5  25       28.16       22.14     26.83 o 
 -10   6  25        4.59       35.95     25.06 o 
  -8   6  25       52.31       75.94     21.23 o 
  -6   6  25       10.55        0.31     18.93 o 
  -4   6  25       24.43       34.71     17.83 o 
  -2   6  25      336.96      414.61     29.85 o 
   0   6  25       80.48       85.94     22.36 o 
   2   6  25      223.25      266.06     27.16 o 
  -7   7  25       40.85      149.42     54.18 o 
  -5   7  25       19.02       44.25     20.71 o 
  -3   7  25       52.03       30.52     19.13 o 
  -1   7  25        1.68       10.20     21.81 o 
 -14   0  26      579.42      596.65     73.44 o 
 -12   0  26      194.96      205.55     36.54 o 
 -10   0  26       42.02       43.60     29.54 o 
  -8   0  26        7.52       26.72     27.83 o 
  -6   0  26      117.81      114.41     31.24 o 
  -4   0  26        1.07       31.85     27.32 o 
  -2   0  26       29.94       45.02     27.84 o 
   0   0  26       80.71       32.13     27.35 o 
   2   0  26      557.04      536.22     70.54 o 
   4   0  26        7.83      -43.32     43.32 o 
   6   0  26      485.48      610.48     75.09 o 
 -13   1  26      308.28      319.52     29.42 o 
 -11   1  26       15.58       15.28     20.22 o 
  -9   1  26       46.58       20.33     20.19 o 
  -7   1  26       45.36       39.94     29.22 o 
  -5   1  26        3.44       -0.16     18.41 o 
  -3   1  26      189.07      182.68     24.48 o 
  -1   1  26      190.29      255.44     72.20 o 
   1   1  26        0.05        6.60     26.75 o 
   3   1  26        7.65       44.69     33.77 o 
   5   1  26       33.58       -8.16     21.79 o 
   7   1  26      105.60      121.07     26.85 o 
 -14   2  26      112.86      158.59     22.28 o 
 -12   2  26      194.13      205.29     25.85 o 
 -10   2  26        5.47        3.16     19.69 o 
  -8   2  26        0.92       -6.44     19.07 o 
  -6   2  26        3.32       -7.87     18.62 o 
  -4   2  26       67.04       64.46     25.13 o 
  -2   2  26       31.90       13.39     24.31 o 
   0   2  26        2.81       -4.21     24.55 o 
   2   2  26      185.26      185.03     22.76 o 
   4   2  26       83.15      105.46     32.48 o 
   6   2  26       46.77       35.22     24.39 o 
 -13   3  26       49.71       77.69     20.51 o 
 -11   3  26      166.36      169.45     22.03 o 
  -9   3  26       18.85       38.73     32.38 o 
  -7   3  26       37.61        8.37     26.05 o 
  -5   3  26      386.99      384.67     35.11 o 
  -3   3  26       85.11      153.89     29.02 o 
  -1   3  26       44.52       43.47     19.93 o 
   1   3  26      122.72       68.51     20.11 o 
   3   3  26      304.21      286.49     30.37 o 
   5   3  26        8.00      -18.85     21.61 o 
 -12   4  26       47.75       54.15     25.29 o 
 -10   4  26       51.09       46.02     22.15 o 
  -8   4  26        0.00       15.16     20.82 o 
  -6   4  26      159.32      174.45     24.15 o 
  -4   4  26      163.65      137.62     18.94 o 
  -2   4  26        0.92       15.03     16.19 o 
   0   4  26      129.13      134.38     21.95 o 
   2   4  26       51.42       70.32     21.95 o 
   4   4  26      172.12      155.88     27.32 o 
  -9   5  26       82.86      115.64     27.98 o 
  -7   5  26      154.32      148.72     20.74 o 
  -5   5  26        1.72       35.25     17.44 o 
  -3   5  26        0.34       37.26     17.59 o 
  -1   5  26        0.02       -3.33     16.97 o 
   1   5  26       11.80       28.19     21.92 o 
   3   5  26       66.07       87.30     36.91 o 
  -8   6  26        7.31      -10.23     24.42 o 
  -6   6  26       40.74       32.63     18.44 o 
  -4   6  26       24.86       12.44     17.95 o 
  -2   6  26       20.99       18.03     17.97 o 
   0   6  26       53.78       31.39     22.73 o 
 -13   1  27      329.55      390.61     31.74 o 
 -11   1  27      150.51      186.65     25.98 o 
  -9   1  27       56.90       59.41     21.81 o 
  -7   1  27        0.18      -18.94     18.94 o 
  -5   1  27       37.67       37.55     20.59 o 
  -3   1  27      104.92      114.65     32.42 o 
  -1   1  27       18.99       65.78     26.50 o 
   1   1  27      167.59      163.68     31.65 o 
   3   1  27      210.70      261.51     43.11 o 
   5   1  27      117.36      131.97     39.82 o 
 -12   2  27      568.03      577.50     36.00 o 
 -10   2  27        4.17        3.12     20.49 o 
  -8   2  27       31.33       12.05     20.61 o 
  -6   2  27       22.67        0.66     28.66 o 
  -4   2  27       60.05      113.71     27.78 o 
  -2   2  27       56.52       98.60     28.17 o 
   0   2  27       84.19       95.91     28.03 o 
   2   2  27       63.12       71.43     27.07 o 
   4   2  27       56.33      103.52     83.85 o 
 -11   3  27      140.04      113.04     29.69 o 
  -9   3  27       34.21       28.31     26.40 o 
  -7   3  27        4.08       -1.43     24.08 o 
  -5   3  27       60.26       53.13     27.05 o 
  -3   3  27        0.22       44.72     25.87 o 
  -1   3  27        0.51       -0.23     25.10 o 
   1   3  27       89.45      122.06     22.43 o 
   3   3  27       51.08       48.36     23.83 o 
 -10   4  27        3.00       43.26     22.40 o 
  -8   4  27        8.78       32.02     23.49 o 
  -6   4  27        7.97       26.51     21.21 o 
  -4   4  27      128.31      150.10     30.41 o 
  -2   4  27       70.07       58.88     20.58 o 
   0   4  27      136.86      165.57     24.22 o 
   2   4  27      125.15      138.73     24.09 o 
  -7   5  27       21.08       40.59     23.01 o 
  -5   5  27      486.28      477.82     32.35 o 
  -3   5  27       85.51       80.50     19.19 o 
  -1   5  27      188.43      231.53     23.43 o 
 -12   0  28        3.11      -29.24     29.24 o 
 -10   0  28       12.78       41.39     31.79 o 
  -8   0  28       62.90       95.11     33.02 o 
  -6   0  28      118.83      109.23     33.55 o 
  -4   0  28      305.52      313.76     41.88 o 
  -2   0  28      367.93      452.32     68.44 o 
   0   0  28        2.22       78.79     51.82 o 
   2   0  28       93.76       87.60     53.47 o 
   4   0  28        0.10      157.38     55.17 o 
 -11   1  28        3.03      -12.96     21.18 o 
  -9   1  28        9.54       -3.37     20.43 o 
  -7   1  28       46.98       29.42     21.26 o 
  -5   1  28       65.36       68.35     27.41 o 
  -3   1  28      116.00       96.95     27.58 o 
  -1   1  28        4.57       -0.53     26.58 o 
   1   1  28       10.78       32.93     52.36 o 
   3   1  28      155.88      143.42     39.91 o 
 -10   2  28       20.24        3.44     33.27 o 
  -8   2  28        6.20       -7.22     41.41 o 
  -6   2  28       84.58      123.87     28.84 o 
  -4   2  28      123.05      170.79     30.68 o 
  -2   2  28       16.98       56.18     26.98 o 
   0   2  28       83.30       65.43     28.09 o 
   2   2  28      557.91      639.15     73.14 o 
  -9   3  28        0.03      -24.14     24.14 o 
  -7   3  28       58.51       56.31     27.59 o 
  -5   3  28        0.34       21.05     26.37 o 
  -3   3  28      208.69      247.29     33.95 o 
  -1   3  28        2.74       39.00     27.51 o 
   1   3  28       36.52       28.66     27.91 o 
  -8   4  28      113.23      178.16     39.51 o 
  -6   4  28      331.11      411.65     47.71 o 
  -4   4  28      254.96      291.07     35.95 o 
  -2   4  28       73.07       57.93     28.75 o 
   0   4  28        0.35       15.73     27.47 o 
  -9   1  29        3.69       -1.25     22.02 o 
  -7   1  29        0.01      -14.56     24.70 o 
  -5   1  29        0.11       19.26     26.25 o 
  -3   1  29        0.05       53.16     27.88 o 
  -1   1  29       82.17       80.94     37.45 o 
   1   1  29        0.35       52.43     37.65 o 
  -8   2  29        1.92       13.33     25.81 o 
  -6   2  29        0.74       -3.92     33.65 o 
  -4   2  29       91.97      146.96     35.24 o 
  -2   2  29       71.65       61.79     29.11 o 
   0   2  29       18.71       -2.84     26.88 o 
  -7   3  29       95.20      125.25     38.92 o 
  -5   3  29       14.38       14.48     27.33 o 
  -3   3  29      101.06      124.57     78.75 o 
  -4   0  30       45.22       56.70     52.28 o 
  -5   1  30      167.70      243.79     55.42 o 
                                                 
